# Supplementary material for: Comparative transcriptome analysis by RNAseq of necrotic enteritis Clostridium perfringens during in vivo colonization and in vitro conditions
Source: BMC Microbiol. 2016 Aug 12;16:186. doi: 10.1186/s12866-016-0792-6 (PMC4983038; doi:10.1186/s12866-016-0792-6)
Supplement: Additional file 1: Table S1. — Gene-specific primers for Quantitative Real-Time PCR (qRT-PCR)-sheet:AddTable01-primers and validation of RNAseq-sheet:AddTable01-qRT-PCRvsRNASeq. (XLSX 36 kb) [file 12866_2016_792_MOESM1_ESM.xlsx]

## Sheet: SupplTable 01-primers
Primers	sequences 5'-3'	Product size (bp)	Reference
virT-F	TCATTAGGCAGGAGCTTTTCA	250	42
virT-R	TGATATTGCCACCCCAACTT
plc-F	CCGTTGATAGCGCAGGACA	219	43
plc-R	CCCAACTATGACTCATGCTAGCA
pts-F	CAGTTAAGGCTGCATGTGCT	158	this study
pts-R	TTCATTAACTCCATGTCCTT
luxS-F	AAGGAATGCATACATTAGAA	220	this study
luxS-R	GCACTTCCACATTGTAATTC
16SrRNA-F	GGGGGTTTCAACACCTCC	170	43
16SrRNA-R	GCAAGGGATGTCAAGTGT

## Sheet: SupplTable01-qRT-PCRvsRNASeq
samples	geneID	gene name	qRT-PCR (log2)	RNASeq (logFC)
IV-RM	CP4_0922	virT	7.01	4.91
	CP4_0736	pts	13.46	10.8796
	CP4_0080	plc	10.66	3.21851
	CP4_0217	luxS	-1.84	-4.77
IV-PM	CP4_0922	virT	-2.22	-1.38
	CP4_0736	pts	1.47	0.806719
	CP4_0080	plc	3.69	0.43
	CP4_0217	luxS	-1.96	-1.91
IV-OS	CP4_0922	virT	4.32	5.02
	CP4_0736	pts	10.63	8.85613
	CP4_0080	plc	6	2.83
	CP4_0217	luxS	2.35	0.13
PM-RM	CP4_0922	virT	9.23	6.29
	CP4_0736	pts	11.99	10.0902
	CP4_0080	plc	6.97	2.79
	CP4_0217	luxS	0.12	-2.85
OS-RM	CP4_0922	virT	2.69	-0.11
	CP4_0736	pts	2.83	2.04282
	CP4_0080	plc	4.66	0.39
	CP4_0217	luxS	-4.19	-4.9
