# Supplementary material for: Comparative transcriptome analysis by RNAseq of necrotic enteritis Clostridium perfringens during in vivo colonization and in vitro conditions
Source: BMC Microbiol. 2016 Aug 12;16:186. doi: 10.1186/s12866-016-0792-6 (PMC4983038; doi:10.1186/s12866-016-0792-6)
Supplement: Additional file 3: Table S2. — Total number of NE C. perfringens CP1 strain genes significantly differentially expressed genes by RNASeq in different comparisons IV vs RM, IV vs PM, IV vs OS, PM vs RM, OS vs RM. (XLSX 200 kb) [file 12866_2016_792_MOESM3_ESM.xlsx]

## Sheet: IV-RM
GENE_TITLE	GENE_ID	logFC	FDR
L-serine dehydratase, iron-sulfur-dependent,	CP4_0004	2.4198	4.44166e-12
putative preprotein translocase subunit	CP4_0009	-6.77894	0.000116565
PTS system, IIA component	CP4_0010	-2.83778	7.88645e-06
PTS system, IID component	CP4_0011	-3.72498	1.40707e-14
PTS system protein	CP4_0012	-3.18815	1.09563e-09
PTS system, IIB component	CP4_0013	-2.93689	6.05939e-12
conserved hypothetical protein	CP4_0057	-2.52646	0.00291507
peptidase T	CP4_0067	2.46427	1.81228e-06
conserved hypothetical protein	CP4_0077	-4.52684	0.219046
phospholipase C	CP4_0080	3.21851	6.57078e-10
CobW/P47K family protein	CP4_0081	-2.19397	0.152235
conserved hypothetical protein	CP4_0084	-2.28191	0.00162607
conserved hypothetical protein	CP4_0089	-4.45782	0.247374
protein NT01CX_0824	CP4_0093	2.11862	3.45728e-06
membrane protein, putative	CP4_0097	-3.01728	1.63863e-07
conserved hypothetical protein	CP4_0114	-3.45877	0.00125436
TetR family transcriptional regulator	CP4_0123	-2.01285	6.09568e-09
translation elongation factor G	CP4_0124	5.48868	1.66039e-21
phosphoglycerate mutase family protein	CP4_0127	-2.59532	1.38348e-09
alcohol dehydrogenase, iron-containing	CP4_0130	6.41893	3.28412e-13
fructose-bisphosphate aldolase	CP4_0131	7.30881	5.43103e-17
5-dehydro-2-deoxygluconokinase	CP4_0132	7.64536	2.88441e-16
myo-inositol catabolism protein	CP4_0133	6.83549	1.07761e-15
3D-(3,5/4)-trihydroxycyclohexane-1,2-dione h	CP4_0134	7.30842	8.04544e-17
inositol 2-dehydrogenase	CP4_0135	8.1576	8.813e-19
inosose dehydratase	CP4_0136	7.79697	1.81318e-17
Na+/solute symporter	CP4_0137	8.52845	4.17458e-17
Gfo/Idh/MocA family oxidoreductase	CP4_0138	8.28724	8.41057e-19
formate/nitrite transporter family protein	CP4_0139	9.34765	6.64801e-17
3-hydroxybutyryl-CoA dehydratase	CP4_0140	8.78261	1.32449e-16
propionate CoA-transferase	CP4_0141	8.20935	1.20211e-16
butyryl-CoA dehydrogenase	CP4_0142	8.05463	1.67905e-16
conserved hypothetical protein	CP4_0143	5.002	6.27462e-11
glycerol dehydrogenase	CP4_0144	3.7243	3.68718e-08
dihydroxyacetone kinase	CP4_0145	3.18789	3.78088e-07
EmrB/QacA family drug resistance transporter	CP4_0146	2.59852	2.98242e-15
conserved hypothetical protein	CP4_0147	4.84208	1.72474e-11
conserved hypothetical protein	CP4_0150	2.22229	0.000260558
conserved hypothetical protein	CP4_0155	-5.13156	0.0471431
conserved hypothetical protein	CP4_0158	2.20067	1.79254e-14
conserved hypothetical protein	CP4_0167	-2.35393	0.120967
membrane protein, putative	CP4_0170	-3.70398	0.0169053
C4-dicarboxylate transporter family protein	CP4_0174	8.86035	3.08256e-07
membrane protein	CP4_0175	3.51748	0.00300513
integral membrane protein	CP4_0177	-3.9229	1.42259e-24
transcription regulator, Cro/CI family -rela	CP4_0186	-2.27433	1.83168e-06
putative YoaS	CP4_0187	-3.17148	1.74232e-13
conserved hypothetical protein	CP4_0188	-3.65248	0.231958
integral membrane protein	CP4_0189	-9.04558	2.88093e-25
peptidoglycan bound protein	CP4_0193	-3.09239	1.22458e-09
sortase family protein	CP4_0195	-2.87254	5.14307e-05
conserved hypothetical protein	CP4_0196	-3.46637	3.24472e-11
septicolysin	CP4_0203	2.84197	2.08239e-14
inner membrane transporter YgjI	CP4_0204	3.38333	2.55467e-06
beta-galactosidase 1	CP4_0205	3.51272	1.59597e-06
arginine deiminase	CP4_0206	8.81587	1.5973e-21
ornithine carbamoyltransferase	CP4_0207	8.24489	5.65784e-22
arginine/ornithine antiporter	CP4_0208	8.64137	2.28191e-22
carbamate kinase	CP4_0209	8.84331	6.40618e-22
arginine regulator	CP4_0210	6.76438	7.67554e-17
microbial collagenase	CP4_0211	2.23738	4.64251e-08
microbial collagenase	CP4_0212	2.29267	1.16582e-08
large conductance mechanosensitive channel p	CP4_0213	-3.19217	2.01476e-23
UbiE/COQ5 family methlytransferase	CP4_0214	-5.89023	2.29949e-10
cystathionine beta-lyase	CP4_0215	-5.88452	9.59601e-11
cysteine synthase	CP4_0216	-4.93909	5.07633e-09
S-ribosylhomocysteinase LuxS	CP4_0217	-4.76686	9.92833e-10
ABC transporter, ATP-binding protein	CP4_0221	2.05467	2.11627e-06
putative NAD(P)H nitroreductase YfkO	CP4_0222	-2.27442	3.82442e-08
N-acetylmannosamine-6-P epimerase	CP4_0223	5.86683	5.99e-37
N-acetylneuraminate lyase	CP4_0224	6.18364	2.06939e-34
sodium:solute transporter	CP4_0225	6.388	1.48786e-28
conserved hypothetical protein	CP4_0226	6.14724	6.02289e-24
ROK family protein	CP4_0227	3.46138	2.48135e-18
conserved hypothetical protein	CP4_0230	2.2621	1.06769e-07
M24/M37 family peptidase	CP4_0239	-2.92228	2.93665e-06
protein of unknown function	CP4_0242	3.57916	1.102e-06
heme oxygenase 2	CP4_0251	2.81867	1.34114e-09
acetate kinase	CP4_0254	2.54121	3.88056e-17
AraC family transcriptional regulator	CP4_0255	-4.47541	6.26945e-10
ferrichrome transport ATP-binding protein Fh	CP4_0261	-2.32466	0.00212928
conserved hypothetical protein	CP4_0264	-3.55441	0.0043411
conserved hypothetical protein	CP4_0265	-2.93568	2.19451e-06
conserved hypothetical protein	CP4_0274	5.97775	2.86109e-13
conserved hypothetical protein	CP4_0275	2.28311	2.04998e-10
conserved hypothetical protein	CP4_0276	-2.07421	3.98955e-05
conserved hypothetical protein	CP4_0277	-2.20768	0.00162366
Tat (twin-arginine translocation) pathway si	CP4_0289	4.74125	1.33343e-12
conserved hypothetical protein	CP4_0290	-2.9359	0.000132359
NAD-dependent deacetylase	CP4_0294	2.30167	9.48191e-08
CarD family transcriptional regulator	CP4_0297	3.71843	2.65861e-12
conserved hypothetical protein	CP4_0302	-3.19594	0.399486
beta-hexosamidase A	CP4_0304	-3.35129	1.78072e-13
[Fe] hydrogenase	CP4_0314	-2.49309	1.01665e-05
conserved hypothetical protein	CP4_0330	2.87525	6.791e-05
holo-[acyl-carrier-protein] synthase	CP4_0331	3.93889	1.77485e-07
carbohydrate kinase family protein	CP4_0332	2.98779	1.35323e-07
ABC transporter, ATP-binding protein	CP4_0345	2.37899	3.1191e-05
L-lactate permease	CP4_0350	4.35063	3.34853e-11
electron transfer flavoprotein subunit beta	CP4_0351	5.65585	5.62182e-10
protein FixB	CP4_0352	7.36296	7.97936e-13
glycolate oxidase subunit	CP4_0353	6.3963	8.33951e-13
conserved hypothetical protein	CP4_0354	2.76183	2.10474e-06
cation-transporting ATPase PacL	CP4_0360	2.09599	0.000132508
putative membrane protein	CP4_0365	-2.09347	0.000188021
aspartate 4-decarboxylase	CP4_0370	2.57894	8.94922e-09
mate efflux family protein	CP4_0375	-2.12577	4.57671e-08
conserved hypothetical protein	CP4_0377	2.18193	1.19708e-05
conserved hypothetical protein	CP4_0378	2.19695	1.98399e-06
RNA polymerase ECF-type sigma factor	CP4_0392	-4.64934	0.158455
conserved hypothetical protein	CP4_0399	-2.22648	2.36141e-12
phage integrase family site specific recombi	CP4_0405	-2.9823	5.40984e-14
putative phage terminase, large subunit	CP4_0428	-2.50327	0.00621193
Gp7 protein	CP4_0432	-2.0588	0.108773
putative phage head-tail adaptor	CP4_0433	-2.36812	0.112354
putative P34 probable thiol protease	CP4_0434	-3.07729	3.11062e-05
hypothetical protein	CP4_0437	-2.06433	0.108046
hypothetical protein	CP4_0438	-2.54748	1
extracellular solute-binding protein	CP4_0445	4.66988	6.28558e-16
ABC transporter	CP4_0446	2.63454	1.80901e-05
suger ABC transporter	CP4_0447	2.34192	4.29009e-06
67 kDa myosin-cross-reactive antigen family	CP4_0452	6.96613	3.32944e-11
toxin secretion/phage lysis holin	CP4_0457	-3.297	1.47367e-09
putative tubulin/FtsZ, GTPase	CP4_0461	-2.65382	1.48134e-08
uridine phosphorylase	CP4_0472	3.92595	5.08909e-20
phosphopentomutase	CP4_0473	4.36985	4.34376e-19
arginine/ornithine antiporter	CP4_0474	5.65393	1.69902e-13
histidine decarboxylase, pyruvoyl type	CP4_0475	6.65789	7.8615e-14
HAD family hydrolase	CP4_0495	4.65918	4.77706e-06
oxidoreductase, FAD-binding	CP4_0496	4.58566	4.09047e-07
monooxygenase	CP4_0497	4.3305	4.87277e-06
conserved hypothetical protein	CP4_0498	2.13933	6.37853e-05
chaperone protein HtpG	CP4_0502	2.0542	0.000110297
glycerophosphodiester phosphodiesterase	CP4_0509	7.84161	1.16367e-21
inner membrane protein YihN	CP4_0510	7.51613	3.78528e-23
conserved hypothetical protein	CP4_0523	2.99593	4.91365e-08
conserved hypothetical protein	CP4_0524	2.16222	1.69263e-05
conserved domain protein	CP4_0530	-3.62947	1.18171e-17
methanol dehydrogenase	CP4_0537	-3.66829	2.7936e-18
membrane spanning protein	CP4_0546	-2.22209	3.68718e-08
signal peptidase I	CP4_0573	-2.39711	0.00037517
PitB	CP4_0574	-2.18717	0.000638423
sortase, SrtB family	CP4_0575	-2.02194	0.00296491
putative streptococcal pilin isopeptide link	CP4_0576	-2.07467	0.000793149
ascorbate-specific PTS system enzyme IIC	CP4_0582	-2.6039	1.06284e-13
ABC transporter	CP4_0585	-3.58898	2.03296e-27
ABC transporter	CP4_0586	-3.38441	3.01825e-30
auxin efflux carrier family protein	CP4_0588	-4.63626	3.8349e-18
chain A, Nad+-Dependent	CP4_0589	-4.72703	1.82892e-20
transcriptional regulatory protein MalR	CP4_0591	-2.04149	2.89769e-08
conserved hypothetical protein	CP4_0594	6.67838	3.53565e-21
MarR family transcriptional regulator	CP4_0603	2.61711	9.7354e-08
permease	CP4_0604	-2.38448	1.07505e-05
conserved hypothetical protein	CP4_0606	3.52623	6.26728e-11
ferredoxin-nitrite reductase	CP4_0608	2.88239	8.2999e-17
copper-exporting ATPase	CP4_0616	-3.30018	4.25364e-14
fmn-dependent NADH-azoreductase 1	CP4_0617	-2.55642	0.0017674
RNA polymerase sigma-70 factor, family	CP4_0620	-2.02211	0.000437767
alpha,alpha-phosphotrehalase	CP4_0623	-3.65276	3.88557e-14
riboflavin biosynthesis protein RibD	CP4_0628	-4.43225	2.29454e-13
riboflavin synthase, alpha subunit	CP4_0629	-3.02941	9.76331e-08
riboflavin biosynthesis protein ribBA	CP4_0630	-3.86383	4.59579e-08
6,7-dimethyl-8-ribityllumazine synthase	CP4_0631	-4.15484	3.3772e-14
YugU	CP4_0632	3.05662	6.45601e-14
1,3-beta-galactosyl-N-acetylhexosamine phosp	CP4_0634	2.44075	0.000438984
carbohydrate ABC transporter substrate-bindi	CP4_0637	4.50587	4.35027e-08
ABC transporter, permease protein	CP4_0638	3.41825	2.02058e-06
ABC transporter, permease protein	CP4_0639	3.14724	2.95329e-05
pts system fructose-specific eiiabc componen	CP4_0645	-2.32457	2.10117e-09
voltage-gated chloride channel	CP4_0651	-3.41802	7.21352e-14
glutaminase A	CP4_0652	5.34662	1.86643e-10
MgtC family protein	CP4_0653	2.41303	0.000690804
amino acid ABC transporter, amino acid-bindi	CP4_0662	4.18691	2.48571e-14
arginine transport system permease protein A	CP4_0663	3.9818	6.70417e-07
arginine transport ATP-binding protein ArtM	CP4_0664	3.97937	1.04203e-09
putative membrane protein YdgH	CP4_0673	2.66517	1.83188e-07
conserved hypothetical protein	CP4_0708	-2.66001	3.25174e-10
spore germination protein	CP4_0712	-5.67547	0.00622736
conserved hypothetical protein	CP4_0732	3.78365	1.44749e-18
4Fe-4S ferredoxin iron-sulfur binding domain	CP4_0733	3.74	6.41951e-17
DeoR family transcriptional regulator	CP4_0734	3.23172	4.49478e-16
probable L-ascorbate-6-phosphate lactonase U	CP4_0735	8.12441	8.99644e-55
phosphotransferase system mannitol/fructose-	CP4_0736	10.8796	8.99644e-55
ascorbate-specific permease IIC component Ul	CP4_0737	9.4398	2.20115e-41
PTS system enzyme IIB component	CP4_0738	9.90582	7.8082e-44
conserved hypothetical protein	CP4_0739	9.65754	5.42998e-50
L-ribulose-5-phosphate 4-epimerase	CP4_0740	8.71428	5.39197e-48
putative hexulose-6-phosphate isomerase	CP4_0741	8.24746	2.56763e-60
conserved hypothetical protein	CP4_0746	4.98573	3.86052e-20
conserved hypothetical protein	CP4_0748	2.87247	8.25129e-05
deoxyuridine 5-triphosphate nucleotidohydrol	CP4_0755	3.38674	5.12204e-08
phosphoribosylformylglycinamidine synthase	CP4_0758	3.63888	3.99064e-13
phosphoribosylaminoimidazole carboxylase, ca	CP4_0759	2.77913	6.77333e-07
phosphoribosylaminoimidazolesuccinocarboxami	CP4_0760	2.81852	1.2724e-05
amidophosphoribosyltransferase	CP4_0761	3.28518	1.5819e-07
phosphoribosylformylglycinamidine cyclo-liga	CP4_0762	3.31949	1.42454e-05
phosphoribosylglycinamide formyltransferase	CP4_0763	2.48637	4.28017e-05
phosphoribosylaminoimidazolecarboxamide form	CP4_0764	2.31049	9.30758e-05
phosphoribosylamine--glycine ligase	CP4_0765	2.58592	1.08404e-05
membrane protein	CP4_0766	-2.20824	4.20535e-10
rubredoxin/rubrerythrin	CP4_0768	2.23683	4.38821e-05
argininosuccinate lyase	CP4_0769	2.69809	4.90996e-11
argininosuccinate synthase	CP4_0770	2.59125	5.35377e-11
fibronectin type III domain-containing prote	CP4_0772	2.01897	0.001779
oxidoreductase, FAD/FMN-binding	CP4_0783	-3.4351	3.08282e-25
PadR family transcriptional regulator	CP4_0785	2.06337	0.000288004
choloylglycine hydrolase	CP4_0790	2.13405	3.67785e-11
conserved hypothetical protein	CP4_0793	4.59209	5.63157e-28
putative monogalactosyldiacylglycerol syntha	CP4_0795	2.85831	6.0879e-07
spore photoproduct lyase	CP4_0805	-4.51979	6.93248e-13
sialidase	CP4_0806	6.2469	2.48682e-29
cyclically-permuted mutatrotase family prote	CP4_0807	5.92577	9.24394e-29
acetyltransferase	CP4_0809	2.04179	3.7147e-07
thioredoxin	CP4_0819	-2.06741	0.00115014
lipase	CP4_0822	2.95551	3.10896e-13
carbon starvation protein CstA	CP4_0823	5.81337	1.5973e-21
putative Putative ABC transporter ATP-bindin	CP4_0826	2.18096	0.00270541
hypothetical protein	CP4_0833	-2.89634	0.696595
conserved hypothetical protein	CP4_0836	-2.9291	1.01665e-05
conserved hypothetical protein	CP4_0850	-2.86573	5.14727e-10
sugar glycoside-pentoside-hexuronide	CP4_0851	2.7211	1.74793e-06
lactose operon transcription activator	CP4_0852	2.31775	1.57956e-07
beta-galactosidase	CP4_0853	3.04608	4.29009e-06
integral membrane permease	CP4_0855	-2.68779	2.18303e-12
peroxiredoxin	CP4_0864	-2.19298	3.57244e-08
putative alkyl hydroperoxide reductase F sub	CP4_0865	-3.92073	2.6115e-27
regulatory protein	CP4_0867	-2.23881	5.60324e-10
putative 2-dehydropantoate 2-reductase	CP4_0868	-2.22965	2.88056e-10
iron	CP4_0874	-4.67171	2.2772e-35
iron compound ABC transporter, permease prot	CP4_0875	-2.64382	4.21495e-05
ABC transport system permease protein	CP4_0876	-4.09201	5.2282e-09
conserved hypothetical protein	CP4_0882	3.21916	2.62679e-05
protein Dde_0807	CP4_0887	6.87439	3.24566e-33
conserved hypothetical protein	CP4_0888	-3.96367	0.000104146
conserved hypothetical protein	CP4_0889	8.09751	5.485e-19
iron	CP4_0891	-3.91985	9.45549e-31
ferrichrome transport system permease protei	CP4_0892	-3.51059	2.36614e-13
ferrichrome transport system permease protei	CP4_0893	-2.20368	5.16366e-06
ferrichrome transport ATP-binding protein Fh	CP4_0894	-2.74642	2.41466e-10
beta-galactosidase	CP4_0909	2.70771	1.51708e-13
arsenical resistance operon repressor	CP4_0916	-2.48344	0.0102046
mate efflux family protein	CP4_0918	-2.48648	1.84377e-09
conserved hypothetical protein	CP4_0921	4.34607	0.000101928
conserved hypothetical protein	CP4_0922	4.90915	4.06961e-23
stress responsive alpha-beta barrel domain-c	CP4_0927	2.1293	9.28714e-07
alpha-mannosidase G	CP4_0931	3.28888	3.01935e-17
conserved hypothetical protein	CP4_0938	2.54706	1.48479e-05
conserved hypothetical protein	CP4_0950	2.04794	0.000392118
metalloprotease	CP4_0951	3.56269	9.34332e-13
acetyltransferase	CP4_0952	2.21289	2.19623e-07
LysM domain-containing protein	CP4_0973	-2.18608	1.71061e-06
methyltransferase domain superfamily	CP4_0974	-2.18937	0.0011356
NADPH-dependent butanol dehydrogenase	CP4_0979	2.00428	0.000391625
propanediol utilization protein PduU	CP4_0980	2.27275	1.37657e-06
ethanolamine utilization protein, EutP	CP4_0981	2.32795	9.42879e-08
ethanolamine utilisation protein EutA	CP4_0984	2.38721	0.000267335
ethanolamine ammonia-lyase, large subunit	CP4_0985	2.12318	0.00272858
propanediol utilization protein PduA	CP4_0990	2.98753	2.12184e-06
ethanolamine utilization cobalamin adenosylt	CP4_0991	2.99694	7.09533e-05
propanediol utilization protein	CP4_0992	2.55256	0.000224216
ethanolamine utilization protein	CP4_0993	2.89026	0.000202817
ethanolamine utilization protein EutN	CP4_0994	2.49331	1.14769e-05
putative ethanolamine utilization protein, P	CP4_0995	2.58833	1.15916e-05
ethanolamine utilization protein EutQ	CP4_0997	2.10262	0.000543458
EAL domain-containing protein	CP4_1002	2.07774	3.24193e-10
conserved hypothetical protein	CP4_1004	2.62444	6.35044e-08
anaerobic ribonucleoside-triphosphate reduct	CP4_1006	3.70656	1.88284e-07
conserved hypothetical protein	CP4_1007	3.7374	1.54631e-07
conserved hypothetical protein	CP4_1008	3.39508	0.00262193
conserved hypothetical protein	CP4_1016	2.57234	2.44347e-06
conserved hypothetical protein	CP4_1019	2.07098	0.0126314
conserved hypothetical protein	CP4_1020	3.21882	0.000305439
gp41	CP4_1021	2.50494	4.64466e-08
RecT family protein	CP4_1022	2.65774	3.31591e-08
phage protein	CP4_1023	2.55054	3.34539e-08
conserved hypothetical protein	CP4_1024	3.13976	1.01684e-06
PmgT	CP4_1026	2.55728	2.0643e-07
conserved hypothetical protein	CP4_1028	3.19605	0.00355889
30S ribosomal protein S6	CP4_1029	2.0527	0.00153731
putative phage terminase, large subunit	CP4_1036	-3.07587	3.58565e-06
putative phage minor capsid protein	CP4_1037	-2.62658	2.60331e-07
putative phage minor capsid protein	CP4_1038	-2.79924	4.15927e-05
hypothetical protein	CP4_1039	-2.31126	0.0259846
conserved hypothetical protein	CP4_1042	-3.81372	0.000355737
conserved hypothetical protein	CP4_1044	-3.7964	0.232054
conserved hypothetical protein	CP4_1045	-5.05018	0.0658326
probable autolytic lysozyme	CP4_1069	-2.85686	0.00108949
conserved hypothetical protein	CP4_1086	2.36925	7.13367e-05
conserved hypothetical protein	CP4_1087	2.76295	2.23033e-09
McrB domain-containing protein	CP4_1090	2.32302	2.16187e-10
conserved hypothetical protein	CP4_1094	2.0803	0.00426155
transcriptional regulator	CP4_1110	2.55436	0.000113142
conserved hypothetical protein	CP4_1117	3.2339	1.07829e-08
conserved hypothetical protein	CP4_1118	4.37116	2.33543e-18
conserved hypothetical protein	CP4_1119	3.25482	2.14689e-07
hypothetical protein	CP4_1137	3.80117	4.88887e-08
conserved hypothetical protein	CP4_1138	2.22854	9.85737e-05
hypothetical protein	CP4_1152	2.31352	0.0262787
conserved hypothetical protein	CP4_1161	2.18394	1.96305e-08
conserved hypothetical protein	CP4_1162	2.45646	3.81471e-09
UBA/TS-N domain-containing protein	CP4_1164	2.2601	0.000110157
spore coat protein CotJB	CP4_1175	-2.52668	7.13367e-05
discoidin domain-containing protein	CP4_1181	2.09732	2.93236e-11
ferredoxin hydrogenase	CP4_1183	2.55602	2.31552e-05
[Fe] hydrogenase	CP4_1184	2.2841	0.000103558
extracellular solute-binding protein	CP4_1185	7.33974	6.57772e-24
extracellular solute-binding protein	CP4_1188	5.7868	7.60431e-20
multidrug export protein MepA	CP4_1192	-2.38567	0.000111327
acetyltransferase	CP4_1195	2.15276	0.000483501
pullulanase family protein	CP4_1196	3.72816	1.39589e-16
conserved hypothetical protein	CP4_1199	-3.71156	0.00186961
conserved hypothetical protein	CP4_1208	-2.1812	2.36542e-13
glycosyl hydrolase family 20 protein	CP4_1212	2.44993	4.34525e-10
conserved hypothetical protein	CP4_1213	2.29983	2.94023e-05
conserved hypothetical protein	CP4_1218	3.44197	1.21037e-17
AraC family transcriptional regulator	CP4_1221	3.53189	2.20012e-13
sensor histidine kinase	CP4_1222	2.66993	3.40205e-10
sugar ABC transporter, sugar-binding protein	CP4_1223	4.33005	8.75833e-15
sugar ABC transporter, permease protein	CP4_1224	3.44692	1.01874e-05
sugar ABC transporter, permease protein	CP4_1225	3.39363	7.04686e-07
N-acetylglucosaminylphosphatidylinositol dea	CP4_1226	2.79014	1.23491e-05
GlcNAc-alpha-1,4-Gal-releasing endo-beta-gal	CP4_1229	2.21805	1.87705e-07
conserved hypothetical protein	CP4_1246	8.75417	7.62415e-23
ferrous iron transport protein B	CP4_1247	-3.16199	9.00622e-11
transcription regulator	CP4_1250	-2.91506	7.47196e-08
conserved hypothetical protein	CP4_1256	4.7136	6.8116e-18
conserved hypothetical protein	CP4_1257	2.27965	3.54727e-07
nitroreductase family protein	CP4_1258	-3.25522	2.96439e-15
conserved hypothetical protein	CP4_1272	-3.63188	0.00133269
alpha/beta hydrolase	CP4_1282	-5.89615	2.53122e-28
sulfite/nitrite reductase family protein	CP4_1284	3.99303	0.000132359
conserved hypothetical protein	CP4_1285	4.39455	7.06725e-08
conserved hypothetical protein	CP4_1286	3.29554	0.00127918
conserved hypothetical protein	CP4_1287	2.88468	0.00526122
conserved hypothetical protein	CP4_1290	3.57963	1.36984e-11
conserved hypothetical protein	CP4_1291	3.91747	2.65861e-12
metallo-beta-lactamase family protein	CP4_1292	3.47462	3.86992e-11
conserved hypothetical protein	CP4_1293	-3.41442	0.399481
glycerol uptake facilitator	CP4_1294	-2.01501	3.5481e-10
amino acid permease family protein	CP4_1305	4.30876	2.84359e-17
lysophospholipase	CP4_1312	2.99995	1.40017e-18
pentapeptide repeat-containing protein	CP4_1313	-2.0954	5.09989e-05
conserved hypothetical protein	CP4_1314	-3.26347	8.19545e-06
sodium:dicarboxylate symporter family protei	CP4_1315	-5.2699	1.06141e-13
putative metal-dependent hydrolase, membrane	CP4_1327	-2.0116	0.00658471
K+-transporting ATPase, A subunit	CP4_1333	-2.74381	0.000673057
membrane protein, putative	CP4_1339	-3.63808	2.21908e-19
inner membrane transporter YjeM	CP4_1340	3.41538	2.93863e-13
conserved hypothetical protein	CP4_1341	-4.19678	0.00333174
conserved hypothetical protein	CP4_1345	-2.65041	1.41706e-09
conserved hypothetical protein	CP4_1348	3.11758	0.0481718
conserved hypothetical protein	CP4_1353	-2.11562	7.3376e-05
conserved hypothetical protein	CP4_1354	-2.04505	2.57862e-06
probable potassium transport system protein	CP4_1358	-2.33198	5.58872e-14
glycosyl hydrolase, family 20	CP4_1361	3.11382	4.50672e-16
conserved hypothetical protein	CP4_1362	3.64175	5.72658e-13
conserved hypothetical protein	CP4_1363	2.18507	1.81907e-05
C4-dicarboxylate transporter	CP4_1365	2.51293	2.21241e-07
sensory box histidine kinase	CP4_1367	2.19938	0.000112307
regulatory protein PfoR	CP4_1368	3.58684	1.72608e-21
L-serine dehydratase, iron-sulfur-dependent,	CP4_1369	2.87287	1.86418e-13
L-serine dehydratase, iron-sulfur-dependent,	CP4_1370	3.32128	6.02289e-24
2-nitropropane dioxygenase family oxidoreduc	CP4_1373	-8.9343	2.55327e-59
aminopeptidase	CP4_1376	2.55121	6.73727e-09
probable M18 family aminopeptidase 1	CP4_1387	3.56281	2.08109e-10
putative endoribonuclease L-PSP	CP4_1391	4.5838	1.57224e-11
conserved hypothetical protein	CP4_1392	3.78611	2.04469e-08
metal-dependent phosphoesterase	CP4_1394	2.38345	4.78928e-07
conserved hypothetical protein	CP4_1403	-2.7673	0.0280347
extracellular solute-binding protein	CP4_1409	3.16283	1.76237e-14
transcriptional regulator, ArsR family/dinit	CP4_1410	5.06963	1.01549e-46
conserved hypothetical protein	CP4_1421	-3.80468	0.23105
electron transport complex protein RnfE	CP4_1445	-2.334	0.0112365
ferredoxin	CP4_1447	-3.02301	0.000637536
MarR family transcriptional regulator	CP4_1449	-5.44217	3.41838e-29
3-oxoacyl-[acyl-carrier-protein] synthase 3	CP4_1450	-4.84939	5.43348e-27
3-oxoacyl-[acyl-carrier-protein] reductase	CP4_1452	-2.01222	3.91913e-09
beta-ketoacyl-acyl-carrier-protein synthase	CP4_1453	-2.40846	5.72658e-13
acetyl-CoA carboxylase, biotin carboxyl carr	CP4_1454	-2.42131	1.38052e-13
beta-hydroxyacyl-(acyl-carrier-protein) dehy	CP4_1455	-2.27423	4.50496e-13
acetyl-CoA carboxylase, biotin carboxylase s	CP4_1456	-2.50295	8.91509e-16
acetyl-CoA carboxylase, carboxyl transferase	CP4_1457	-2.81443	1.67375e-18
acetyl-CoA carboxylase, carboxyl transferase	CP4_1458	-3.50075	2.99115e-20
conserved hypothetical protein	CP4_1469	-3.79003	0.231098
conserved hypothetical protein	CP4_1471	-2.41006	0.0854868
choloylglycine hydrolase family protein	CP4_1474	3.1107	2.74439e-18
conserved hypothetical protein	CP4_1479	3.89809	5.94182e-10
RNA chaperone Hfq	CP4_1486	2.48089	9.00622e-11
threonine dehydratase	CP4_1492	5.54691	3.07678e-24
conserved hypothetical protein	CP4_1497	-3.01646	2.16187e-10
conserved hypothetical protein	CP4_1505	-3.05933	0.000782996
orotate phosphoribosyltransferase	CP4_1506	-2.56114	1.48134e-08
dihydroorotate dehydrogenase	CP4_1507	-2.97307	1.20098e-13
dihydroorotate dehydrogenase electron transf	CP4_1508	-2.70385	7.033e-10
orotidine 5'-phosphate decarboxylase	CP4_1509	-2.65965	8.30377e-10
dihydroorotase, multifunctional complex type	CP4_1510	-2.33199	3.29658e-10
aspartate carbamoyltransferase	CP4_1512	-2.6397	6.26097e-15
beta-lactamase, putative	CP4_1514	4.49726	2.23767e-12
6-phosphofructokinase 2	CP4_1515	2.55374	1.68988e-08
undecaprenyl-diphosphatase UppP	CP4_1516	-2.12489	6.22762e-10
conserved hypothetical protein	CP4_1520	-2.58906	0.0862349
conserved hypothetical protein	CP4_1521	-2.55687	1
conserved hypothetical protein	CP4_1537	2.1449	3.14771e-07
dipeptidase PepV	CP4_1548	2.71986	1.84727e-09
uracil permease	CP4_1549	-3.40227	8.30377e-10
hypothetical protein	CP4_1550	-3.09492	9.18056e-10
thioesterase family protein	CP4_1552	-2.30664	8.88206e-09
mannosyl-glycoprotein endo-beta-N-acetylgluc	CP4_1570	2.00009	1.11123e-08
putative ftsk/spoiiie and related protein	CP4_1572	-5.74658	0.00356722
hypothetical protein	CP4_1573	-2.08362	1
O-GlcNAcase NagJ	CP4_1581	2.30255	4.94956e-07
superoxide dismutase [Mn]	CP4_1583	3.24295	2.40204e-09
EmrB/QacA family drug resistance transporter	CP4_1585	-2.01289	3.41846e-07
conserved hypothetical protein	CP4_1597	3.98764	2.87923e-11
conserved hypothetical protein	CP4_1598	2.41325	0.0081604
conserved hypothetical protein	CP4_1599	4.31725	7.55466e-09
ABC transporter, substrate-binding protein	CP4_1615	2.20792	1.72615e-07
spermidine/putrescine import ATP-binding pro	CP4_1616	2.70609	1.37684e-15
binding-protein-dependent transport systems	CP4_1617	2.37838	2.22413e-10
ABC transporter, permease protein	CP4_1618	2.09931	1.94096e-09
mate efflux family protein	CP4_1621	-2.17991	2.60537e-05
pyrimidine nucleoside transport protein	CP4_1631	-2.25458	1.54367e-05
conserved hypothetical protein	CP4_1636	3.05751	1
phosphopyruvate hydratase	CP4_1648	2.68025	4.43575e-09
conserved hypothetical protein	CP4_1649	2.56988	0.000158906
glutamate:gamma-aminobutyrate antiporter	CP4_1650	5.26786	1.51996e-11
Bmp family lipoprotein	CP4_1660	-3.59138	1.03279e-17
His/Glu/Gln/Arg/opine ABC transporter permea	CP4_1676	-6.30713	0.000901507
membrane protein, putative	CP4_1678	-2.57252	3.06748e-05
hydroxyethylthiazole kinase	CP4_1688	2.38386	9.97777e-08
aldose 1-epimerase	CP4_1696	3.92675	6.00957e-30
galactokinase	CP4_1697	4.36708	5.232e-32
galactose-1-phosphate uridylyltransferase	CP4_1698	4.08768	3.94859e-32
conserved hypothetical protein	CP4_1707	-2.17806	0.000903412
conserved hypothetical protein	CP4_1712	2.80609	3.11461e-08
O-GlcNAcase NagJ	CP4_1714	-2.07735	2.88117e-10
sodium:neurotransmitter symporter family pro	CP4_1720	-5.0048	1.45704e-38
conserved hypothetical protein	CP4_1735	-2.54508	0.104387
conserved hypothetical protein	CP4_1737	-3.57193	0.00139498
purine nucleoside phosphorylase	CP4_1751	2.51655	6.35044e-08
electron transport complex protein RnfC	CP4_1761	-2.03062	0.00221727
ATP-dependent chaperone protein ClpB	CP4_1782	4.55103	1.72265e-32
cardiolipin synthase	CP4_1784	2.38652	8.65418e-10
rhomboid family protein	CP4_1806	2.33366	2.53337e-11
oligoendopeptidase F	CP4_1807	2.60227	4.0316e-11
PTS system, IID component	CP4_1815	2.37014	5.46166e-05
probable phosphotransferase enzyme IIB compo	CP4_1817	2.16011	0.00017996
6-phosphofructokinase	CP4_1819	3.08612	3.23068e-08
conserved hypothetical protein	CP4_1830	-2.13456	1.0357e-05
conserved hypothetical protein	CP4_1841	2.07269	3.35318e-11
putative membrane protein	CP4_1842	2.19096	4.22948e-06
citrulline cluster-linked gene	CP4_1849	-3.11988	3.8959e-16
conserved hypothetical protein	CP4_1864	-2.24012	0.000299931
conserved hypothetical protein	CP4_1872	2.92967	1.10058e-17
lipid A export ATP-binding/permease protein	CP4_1878	-2.22039	9.26453e-10
conserved hypothetical protein	CP4_1881	4.65036	2.36614e-13
conserved hypothetical protein	CP4_1883	-3.18744	0.694822
fructokinase	CP4_1884	2.88005	8.87547e-13
sucrose-6-phosphate hydrolase	CP4_1885	2.9286	1.67855e-16
pts system, sucrose-specific iibc component	CP4_1887	2.92548	2.1955e-08
conserved hypothetical protein	CP4_1888	4.87005	8.87961e-32
sulfite reductase, subunit C	CP4_1889	7.84109	1.4319e-10
sulfite reductase, subunit B	CP4_1890	7.92816	2.20987e-10
sulfite reductase, subunit A	CP4_1891	8.14775	9.50705e-11
dethiobiotin synthase	CP4_1896	-5.05712	1.79561e-14
biotin synthase	CP4_1897	-5.65101	7.37546e-17
protein BioY	CP4_1898	-10.1376	1.15681e-16
ABC transporter, permease protein	CP4_1932	4.94993	3.01825e-30
ABC transporter, permease protein	CP4_1933	5.35808	9.81423e-42
putative carbohydrate transport ATP-binding	CP4_1934	5.63159	1.51394e-40
Bmp family lipoprotein	CP4_1935	6.89197	8.91377e-52
1,4-alpha-glucan branching enzyme	CP4_1943	2.33791	1.36287e-07
conserved hypothetical protein	CP4_1947	3.77355	9.35037e-19
acetylxylan esterase	CP4_1950	-2.18392	0.000162176
thiamine biosynthesis protein ThiF	CP4_1957	2.79079	8.71415e-08
thiamine biosynthesis protein ThiS	CP4_1958	2.09548	0.0013083
major facilitator transporter	CP4_1960	4.36692	1.97849e-10
conserved hypothetical protein	CP4_1967	2.32646	0.0168414
hypothetical protein	CP4_1976	-3.29143	4.73049e-06
ribose operon repressor	CP4_1983	2.21179	2.83556e-08
D-ribose-binding protein	CP4_1984	4.86574	1.89756e-25
ribose transport system permease protein Rbs	CP4_1985	5.47642	2.34089e-20
ribose import ATP-binding protein RbsA	CP4_1986	6.07556	7.44264e-27
D-ribose pyranase	CP4_1987	3.75593	3.70046e-15
ribokinase	CP4_1988	4.06802	6.72312e-19
membrane protein	CP4_2003	-2.71247	3.62496e-08
conserved hypothetical protein	CP4_2005	-2.66423	4.63861e-10
hexapeptide repeat-containing transferase	CP4_2007	-2.14831	0.000142981
phosphoenolpyruvate carboxykinase	CP4_2012	2.13783	2.01139e-07
stage V sporulation protein S	CP4_2028	5.6799	1.72608e-21
conserved hypothetical protein	CP4_2065	-3.42859	0.399081
tRNA (guanine-N1)-methyltransferase	CP4_2067	-2.83502	2.50943e-11
16S rRNA processing protein RimM	CP4_2068	-2.67518	3.75891e-07
signal recognition particle protein	CP4_2071	-2.03549	2.61722e-05
protein Cbei_1174	CP4_2072	-2.4635	1.48479e-05
PRC-barrel domain-containing protein	CP4_2117	-2.16015	0.0361889
conserved hypothetical protein	CP4_2121	-3.18826	0.399081
penicillin binding protein transpeptidase do	CP4_2126	-2.45888	7.5791e-05
nitrate reductase, NADH oxidase subunit	CP4_2152	2.21039	0.00124965
nitrate reductase electron transfer subunit	CP4_2153	3.17839	9.78999e-06
nitrate reductase, catalytic subunit	CP4_2154	2.85571	0.000103558
D-alanyl-D-alanine carboxypeptidase family p	CP4_2158	-2.51855	7.07538e-05
D-alanyl-D-alanine carboxypeptidase	CP4_2163	2.52776	7.49557e-12
pyrimidine-nucleoside phosphorylase	CP4_2164	6.23377	1.04225e-28
stage III sporulation protein AF	CP4_2184	-4.06231	6.37853e-05
stage III sporulation protein AE	CP4_2185	-2.32296	1.39132e-05
stage III sporulation protein AD	CP4_2186	-2.87533	0.000183265
stage III sporulation protein AC	CP4_2187	-2.90553	0.694822
conserved hypothetical protein	CP4_2192	-2.74093	0.0362888
conserved hypothetical protein	CP4_2193	-4.11866	0.374351
conserved hypothetical protein	CP4_2194	-4.16413	1.74475e-05
delta-lactam-biosynthetic de-N-acetylase	CP4_2224	-2.24462	0.00161635
ribosomal protein L25, Ctc-form	CP4_2230	2.09335	0.000299191
calx-beta domain-containing protein	CP4_2232	2.50345	1.12793e-10
hypothetical protein	CP4_2239	-3.79128	0.234159
putative sporulation protein YtxC	CP4_2251	-2.66486	2.54532e-06
conserved hypothetical protein	CP4_2255	-2.77046	2.29563e-05
conserved hypothetical protein	CP4_2256	2.61665	0.399423
small acid-soluble spore protein beta	CP4_2259	-5.34595	0.0201471
2',3'-cyclic nucleotide 2'-phosphodiesterase	CP4_2307	6.11919	2.14259e-15
flavohemoprotein	CP4_2309	-3.31467	3.23274e-11
sporulation protein YunB	CP4_2317	-2.56635	1.80921e-06
amino-acid carrier protein AlsT	CP4_2319	-2.00338	8.17886e-09
conserved hypothetical protein	CP4_2337	-3.00285	2.42654e-07
alpha/beta fold family hydrolase	CP4_2344	2.35398	3.3997e-09
conserved hypothetical protein	CP4_2352	-2.89708	0.0448969
conserved hypothetical protein	CP4_2400	-2.3088	3.7728e-05
radical SAM domain-containing protein	CP4_2401	-2.84955	1.52597e-12
integral membrane protein	CP4_2402	-2.90773	3.14075e-16
iunh family nucleoside hydrolase	CP4_2403	-3.08858	5.43103e-17
deoxynucleotide triphosphohydrolase family p	CP4_2410	2.85801	1.39864e-11
spore coat protein	CP4_2411	-2.5163	0.00577775
pyruvate, phosphate dikinase	CP4_2412	3.4203	1.86418e-13
sporulation protein YqfC	CP4_2422	-2.80165	0.00792456
conserved hypothetical protein	CP4_2442	-2.37264	1.70562e-05
stage II sporulation protein P	CP4_2445	-2.88657	9.45004e-12
GPR endopeptidase	CP4_2446	-2.77973	7.12985e-08
stage V sporulation protein AC	CP4_2452	-3.24101	0.00434189
anti-sigma F factor antagonist	CP4_2455	2.06875	0.000301161
glutamate decarboxylase	CP4_2463	7.20799	4.43415e-17
inner membrane protein YhiM	CP4_2464	3.99633	4.38195e-10
glutamate:gamma-aminobutyrate antiporter	CP4_2465	6.25732	2.03171e-13
DNA gyrase subunit A	CP4_2473	-2.34722	1.14186e-10
DNA gyrase subunit B	CP4_2474	-2.28954	1.02303e-08
tRNA 2-selenouridine synthase	CP4_2475	-2.28668	2.54532e-06
UV damage endonuclease UvdE	CP4_2477	-2.90033	2.73329e-07
putative sporulation protein YtaF	CP4_2478	-2.72966	5.38443e-07
ROK family protein	CP4_2482	3.20844	4.71744e-11
extracellular solute-binding protein	CP4_2483	4.09358	1.33825e-32
ABC transporter, permease protein	CP4_2486	4.13026	8.77267e-16
ABC transporter, permease protein	CP4_2487	4.35163	1.13415e-14
membrane protein, putative	CP4_2494	3.01989	0.00100073
L-cystine import ATP-binding protein TcyN	CP4_2497	-4.58983	2.61692e-24
His/Glu/Gln/Arg/opine amino acid ABC transpo	CP4_2498	-4.26168	1.11595e-15
conserved hypothetical protein	CP4_2502	2.01491	6.99576e-05
two-component sensor histidine kinase	CP4_2503	2.13821	3.02333e-06
transcriptional regulatory protein WalR	CP4_2504	2.5905	1.2831e-05
conserved hypothetical protein	CP4_2505	3.3168	3.69405e-11
conserved hypothetical protein	CP4_2506	2.06103	8.38687e-08
helicase domain protein	CP4_2507	2.12007	1.74615e-08
major facilitator family transporter	CP4_2515	5.90842	9.74828e-12
subtilase family protein	CP4_2516	-2.2996	1.23994e-08
ComE operon protein	CP4_2523	-4.16321	5.72658e-13
pts system, glucose-specific iibc component	CP4_2560	-2.9043	9.18397e-12
CBS domain-containing protein	CP4_2568	3.58187	4.03862e-20
peptidase family protein	CP4_2575	-2.37672	0.000525902
ribosome-associated factor Y	CP4_2578	6.45279	1.0308e-24
putative sporulation protein YyaC	CP4_2586	-4.04666	0.000305439
sporulation transcriptional regulator spoiii	CP4_2588	3.05751	1
putative peptidase	CP4_2589	2.51227	2.7979e-07
UDP-N-acetylglucosamine 1-carboxyvinyltransf	CP4_2591	-2.21732	2.12978e-07
acetyl-CoA acetyltransferase	CP4_2602	2.88203	0.000143844
CTP synthase	CP4_2614	-2.04678	0.000199069
protein veg	CP4_2622	2.60175	3.76339e-07
heptaprenyl diphosphate synthase component I	CP4_2630	-2.20785	0.0705049
hypothetical protein	CP4_2640	-2.55597	1
toxin-antitoxin system, toxin component, Maz	CP4_2660	3.08455	0.694822
conserved hypothetical protein	CP4_2662	2.02895	0.00451441
conserved hypothetical protein	CP4_2676	-2.05992	0.00272858
conserved hypothetical protein	CP4_2680	-2.87206	1.48134e-08
conserved hypothetical protein	CP4_2681	-3.89064	1.55514e-10
anchor protein	CP4_2682	-3.08528	1.36337e-08
oligopeptide transport ATP-binding protein A	CP4_2688	2.92765	3.46241e-12
oligopeptide transport ATP-binding protein A	CP4_2689	3.01478	7.17683e-13
oligopeptide ABC transporter, permease prote	CP4_2690	2.87422	3.2805e-12
oligopeptide ABC transporter, permease prote	CP4_2691	3.39448	2.88441e-16
oligopeptide/dipeptide ABC transporter, olig	CP4_2692	3.58764	2.1561e-20
chaperonin GroL	CP4_2709	4.01486	9.90664e-31
chaperonin GroS	CP4_2710	3.66102	2.11075e-14
fatty aldehyde dehydrogenase	CP4_2746	2.19667	8.14614e-12
conserved hypothetical protein	CP4_2760	2.99018	3.12196e-14
M3 family oligoendopeptidase	CP4_2767	2.23881	2.48489e-10
rubrerythrin family protein	CP4_2773	-2.24474	0.000373798
glycogen phosphorylase	CP4_2782	3.10105	1.07523e-17
4-alpha-glucanotransferase	CP4_2783	4.09079	1.05228e-22
alpha-glucosidase 2	CP4_2784	2.49779	6.1248e-14
HTH-type transcriptional regulator MalR	CP4_2785	2.18722	9.06308e-13
maltose ABC transporter, permease protein	CP4_2786	3.53665	7.74614e-21
maltose ABC transporter	CP4_2787	3.73272	2.10802e-20
chain B, X-Ray Structures Of The Maltose-Mal	CP4_2788	5.06308	1.01901e-35
PucR family transcriptional regulator	CP4_2789	2.68179	2.1325e-13
multiple sugar-binding transport ATP-binding	CP4_2790	2.60124	4.07577e-09
ribonucleoside-diphosphate reductase, beta s	CP4_2805	-2.3297	8.2346e-05
transporter	CP4_2810	-3.06168	9.39531e-12
conserved hypothetical protein	CP4_2878	2.43665	3.55801e-06
glutaredoxin	CP4_2884	2.02492	7.67778e-05
conserved hypothetical protein	CP4_2898	-3.95578	0.230272
conserved hypothetical protein	CP4_2903	-2.28937	3.35261e-09
stage V sporulation protein B	CP4_2934	-2.09847	2.58455e-06
putative negative regulator of asymmetric se	CP4_2944	2.0353	1.87846e-05
LacI family transcription regulator	CP4_2947	2.16595	5.14663e-06
purine nucleoside phosphorylase I, inosine a	CP4_2948	2.15795	4.92776e-07
nucleoside permease NupX	CP4_2949	2.14654	3.31591e-08
heme/steroid binding domain-containing prote	CP4_2952	-3.63564	2.54378e-13
mate efflux family protein	CP4_2958	-2.5671	4.87702e-12
adenosine deaminase	CP4_2959	-3.96783	5.82416e-09
conserved hypothetical protein	CP4_2962	-2.04521	0.0214015
3D/G5 domain-containing protein	CP4_2973	-4.37288	1.30215e-20
conserved hypothetical protein	CP4_2984	2.96509	1.16246e-10
xaa-pro aminopeptidase	CP4_2985	2.78971	3.32252e-09
aldehyde-alcohol dehydrogenase	CP4_2986	-4.02337	2.6115e-27
mate efflux family protein	CP4_2990	-2.16881	3.90864e-05
membrane protein, putative	CP4_2991	-2.27437	8.75842e-06
membrane protein	CP4_2992	-2.39229	1.94853e-08
conserved hypothetical protein	CP4_2993	-2.4981	1.02772e-08
molybdopterin oxidoreductase, 4Fe-4S cluster	CP4_3005	8.51254	9.85736e-91
pyridine nucleotide-disulfide family oxidore	CP4_3006	7.99964	1.16037e-98
BFD/	CP4_3007	9.04196	8.08272e-83
glycerol kinase	CP4_3008	5.24009	2.0002e-38
glycerol uptake operon antiterminator	CP4_3009	5.78366	4.62966e-30
glycerol uptake facilitator	CP4_3010	4.94576	5.57889e-33
conserved hypothetical protein	CP4_3027	-4.53842	7.60431e-20
nucleoside recognition domain protein	CP4_3043	3.45811	8.54803e-22
conserved hypothetical protein	CP4_3054	-4.34977	2.00939e-08
general stress protein 39	CP4_3055	-2.05959	1.43034e-07
conserved hypothetical protein	CP4_3058	-2.94238	2.05784e-08
subtilase family protein	CP4_3067	-2.04375	2.2356e-06
conserved hypothetical protein	CP4_3075	-2.03521	2.86871e-05
AraC family transcriptional regulator	CP4_3079	2.64667	1.10418e-06
conserved hypothetical protein	CP4_3084	-2.55684	1
conserved hypothetical protein	CP4_3100	-5.21764	0.0299821
conserved hypothetical protein	CP4_3111	-2.11487	0.0974739
Ydg	CP4_3112	-2.97745	2.80318e-05
conserved hypothetical protein	CP4_3114	3.10049	0.694822
conserved hypothetical protein	CP4_3117	-2.08189	1
hypothetical protein	CP4_3121	2.1294	0.019226
hypothetical protein	CP4_3125	3.12156	0.230272
conserved hypothetical protein	CP4_3129	2.10722	2.76817e-10
modification methylase ScrFIB	CP4_3145	3.05753	1
DNA Polymerase III alpha chain	CP4_3172	3.08467	0.694822
conserved hypothetical protein	CP4_3359	2.12769	0.00157831
prophage Lp2 protein 29	CP4_3364	-3.65568	0.0140241
DNA-binding protein	CP4_3366	-4.73818	0.103102
putative GIY-YIG catalytic domain	CP4_3393	3.1833	0.136691
LexA repressor	CP4_3431	-2.2803	0.061293
transporter, major facilitator family	CP4_3432	2.13847	0.00158518
putative heme biosynthesis protein	CP4_3433	3.74771	2.15708e-09
putative radical SAM domain-containing prote	CP4_3434	3.45956	2.39342e-08
transcriptional regulator	CP4_3439	3.55768	5.75336e-05
conserved hypothetical protein	CP4_3440	4.22253	1.30515e-09
M protein trans-acting positive regulator (M	CP4_3444	-3.95542	0.0191105
putative radical SAM domain-containing prote	CP4_3445	-3.8029	7.35322e-05
putative internalin	CP4_3446	-3.07401	0.066584
chitinase B	CP4_3454	4.29068	5.36027e-14
chitodextrinase	CP4_3455	4.95914	6.14449e-18
putative beta-toxin	CP4_3459	2.06792	0.00263366
conserved hypothetical protein	CP4_3460	-3.68918	6.2956e-13
conserved hypothetical protein	CP4_3461	-2.06573	0.0146123
diguanylate cyclase/phosphodiesterase with P	CP4_3478	-2.02883	0.000683119
conserved hypothetical protein	CP4_3559	4.29856	7.13506e-20
conserved hypothetical protein	CP4_3560	-2.09172	1
hypothetical protein	CP4_3568	2.87449	1.2283e-10
conserved hypothetical protein	CP4_3570	-2.51755	0.105424

## Sheet: IV-PM
GENE_TITLE	GENE_ID	logFC	FDR
putative preprotein translocase subunit	CP4_0009	-6.66442	2.61421e-05
PTS system, IIA component	CP4_0010	-2.11457	0.00191565
PTS system, IID component	CP4_0011	-3.94475	8.03803e-16
PTS system protein	CP4_0012	-3.30527	6.91235e-10
PTS system, IIB component	CP4_0013	-2.56051	1.5035e-08
peptidase T	CP4_0067	-2.88732	5.42527e-08
conserved hypothetical protein	CP4_0077	-3.32874	0.478861
CobW/P47K family protein	CP4_0081	-2.13342	0.261163
lipoprotein, putative	CP4_0088	3.17048	1.54121e-12
conserved hypothetical protein	CP4_0089	-4.49691	0.0596129
protein NT01CX_0824	CP4_0093	2.1716	3.78278e-06
conserved hypothetical protein	CP4_0114	-3.20317	0.00560634
transcription repressor of myo-inositol cata	CP4_0128	-2.38993	7.40383e-07
alcohol dehydrogenase, iron-containing	CP4_0130	-2.36204	0.00310909
fructose-bisphosphate aldolase	CP4_0131	-2.33402	0.00203641
myo-inositol catabolism protein	CP4_0133	-2.04304	0.0070618
conserved hypothetical protein	CP4_0147	-2.2371	0.00119691
L-lactate dehydrogenase	CP4_0148	-2.29999	1.68083e-11
conserved hypothetical protein	CP4_0155	-3.57731	0.26592
conserved hypothetical protein	CP4_0159	3.20183	0.0223251
conserved hypothetical protein	CP4_0167	-2.6995	0.051079
membrane protein, putative	CP4_0170	-3.90674	0.0246254
C4-dicarboxylate transporter family protein	CP4_0174	6.23504	0.000112078
membrane protein	CP4_0175	3.92838	0.00151899
conserved hypothetical protein	CP4_0176	3.21341	0.0186428
integral membrane protein	CP4_0177	-2.58875	7.5809e-12
HesB family	CP4_0180	-2.05473	0.000663661
HesB family	CP4_0181	-2.04091	9.2622e-05
rubrerythrin	CP4_0182	-4.15557	3.72463e-12
conserved hypothetical protein	CP4_0188	-3.04845	0.445969
integral membrane protein	CP4_0189	-7.87863	1.31526e-18
conserved hypothetical protein	CP4_0196	-2.27036	5.07519e-05
regulatory protein PfoR	CP4_0201	-2.23247	1.08292e-11
arginine deiminase	CP4_0206	-2.69155	0.000383655
ornithine carbamoyltransferase	CP4_0207	-3.32467	4.60488e-06
carbamate kinase	CP4_0209	-2.10171	0.00490038
arginine regulator	CP4_0210	-2.56349	0.000304067
ABC transporter permease protein	CP4_0219	-3.30631	2.95248e-13
daunorubicin resistance transmembrane protei	CP4_0220	-2.89705	6.23209e-07
ABC transporter, ATP-binding protein	CP4_0221	-2.26507	2.42801e-07
putative NAD(P)H nitroreductase YfkO	CP4_0222	-3.07393	3.16738e-13
N-acetylneuraminate lyase	CP4_0224	-2.43429	5.42527e-08
conserved hypothetical protein	CP4_0226	-2.47092	5.70582e-06
cobalamin biosynthesis protein CbiM	CP4_0233	3.51051	1.83775e-21
cobalt transport protein CbiN	CP4_0234	3.59702	2.3216e-20
cobalt ABC transporter, permease protein Cbi	CP4_0235	3.07618	3.3106e-18
cobalt import ATP-binding protein CbiO 1	CP4_0236	3.10719	1.00031e-19
conserved hypothetical protein	CP4_0237	-2.02482	3.80693e-05
heme oxygenase 2	CP4_0251	-2.15054	5.17955e-06
AraC family transcriptional regulator	CP4_0255	-3.77484	3.64627e-06
iron chelate ABC transporter permease protei	CP4_0260	-2.1708	0.0569439
conserved hypothetical protein	CP4_0264	-2.36441	0.238889
conserved hypothetical protein	CP4_0290	-2.45792	0.00578746
conserved hypothetical protein	CP4_0293	-2.08349	0.1822
CarD family transcriptional regulator	CP4_0297	2.21184	2.63267e-05
conserved hypothetical protein	CP4_0300	2.0028	1.23474e-07
conserved hypothetical protein	CP4_0302	-3.03849	0.735605
beta-hexosamidase A	CP4_0304	-2.18638	4.89398e-06
putative peroxiredoxin bcp	CP4_0305	-2.65082	3.88582e-14
conserved hypothetical protein	CP4_0315	2.34805	0.00588119
endo-beta-N-acetylglucosaminidase	CP4_0329	-5.07482	4.61548e-39
carbohydrate kinase family protein	CP4_0332	2.33639	4.7676e-05
conserved hypothetical protein	CP4_0354	-2.95338	7.59548e-07
xanthine phosphoribosyltransferase	CP4_0364	2.41228	2.61421e-05
aspartate 4-decarboxylase	CP4_0370	-2.1571	2.28603e-06
cyclic nucleotide-binding domain-containing	CP4_0380	-2.36041	1.91898e-09
hypothetical protein	CP4_0435	3.4708	0.445524
hypothetical protein	CP4_0438	-3.04028	0.735605
ABC transporter	CP4_0446	-2.01531	0.00066072
suger ABC transporter	CP4_0447	-2.12533	2.87269e-05
67 kDa myosin-cross-reactive antigen family	CP4_0452	3.66016	0.000122751
toxin secretion/phage lysis holin	CP4_0457	-2.51784	3.31278e-05
putative tubulin/FtsZ, GTPase	CP4_0461	-2.4312	7.59548e-07
uridine phosphorylase	CP4_0472	2.77626	3.89674e-11
phosphopentomutase	CP4_0473	2.26239	1.57023e-06
HAD family hydrolase	CP4_0495	2.67467	0.00743133
oxidoreductase, FAD-binding	CP4_0496	2.46607	0.0053868
monooxygenase	CP4_0497	2.29099	0.0150142
oligo-1,6-glucosidase	CP4_0506	-4.12221	1.27955e-27
pts system, iibc component	CP4_0507	-3.95916	2.73593e-33
endonuclease/exonuclease/phosphatase family	CP4_0508	-3.30297	7.21241e-21
twin-arginine translocation pathway signal	CP4_0514	-4.92211	1.11494e-33
conserved hypothetical protein	CP4_0515	-2.3987	5.3183e-05
conserved hypothetical protein	CP4_0516	-2.22616	0.00037399
conserved hypothetical protein	CP4_0524	-2.18894	2.21223e-05
conserved domain protein	CP4_0530	-2.92132	4.55975e-12
methanol dehydrogenase	CP4_0537	-3.01534	7.52323e-12
galactosyl transferase CpsE	CP4_0550	3.44318	0.735605
ABC transporter	CP4_0585	-2.16556	3.99707e-11
ABC transporter	CP4_0586	-2.23726	3.69054e-14
auxin efflux carrier family protein	CP4_0588	-3.97131	5.84798e-14
chain A, Nad+-Dependent	CP4_0589	-4.17976	1.25011e-16
conserved hypothetical protein	CP4_0594	-2.5846	3.12977e-05
MarR family transcriptional regulator	CP4_0603	2.43045	1.40763e-06
conserved hypothetical protein	CP4_0615	-3.72638	1.47477e-19
copper-exporting ATPase	CP4_0616	-2.72348	4.99735e-10
alpha,alpha-phosphotrehalase	CP4_0623	-3.07938	2.11351e-10
riboflavin biosynthesis protein RibD	CP4_0628	-2.01103	0.000987594
6,7-dimethyl-8-ribityllumazine synthase	CP4_0631	-2.24577	6.83548e-05
conserved hypothetical protein	CP4_0633	-2.28811	7.55358e-07
voltage-gated chloride channel	CP4_0651	-2.01178	2.0814e-05
glutaminase A	CP4_0652	-3.22419	5.31239e-05
amino acid ABC transporter, amino acid-bindi	CP4_0662	6.05444	3.94337e-19
arginine transport system permease protein A	CP4_0663	4.68188	4.81159e-08
arginine transport ATP-binding protein ArtM	CP4_0664	4.0057	2.77616e-09
choline kinase	CP4_0692	2.29597	1.10845e-09
alkaline phosphatase synthesis transcription	CP4_0707	2.87964	1.45821e-19
conserved hypothetical protein	CP4_0708	-3.47545	1.52937e-15
flavodoxin	CP4_0709	-2.63502	9.744e-09
spore germination protein	CP4_0712	-4.89847	0.0586674
Ser/Thr protein phosphatase family protein	CP4_0718	2.2623	2.01586e-10
conserved hypothetical protein	CP4_0739	2.17048	8.60644e-06
L-ribulose-5-phosphate 4-epimerase	CP4_0740	2.19308	4.15908e-06
biotin-[acetyl-CoA-carboxylase] ligase	CP4_0751	2.01515	8.60576e-06
phosphoribosylformylglycinamidine synthase	CP4_0758	3.22599	1.77199e-10
phosphoribosylaminoimidazole carboxylase, ca	CP4_0759	2.54437	2.10912e-05
phosphoribosylaminoimidazolesuccinocarboxami	CP4_0760	2.73163	5.78237e-05
amidophosphoribosyltransferase	CP4_0761	3.54868	5.65438e-08
phosphoribosylformylglycinamidine cyclo-liga	CP4_0762	3.69658	4.18434e-06
phosphoribosylglycinamide formyltransferase	CP4_0763	3.12602	3.7297e-06
phosphoribosylaminoimidazolecarboxamide form	CP4_0764	2.64299	2.08734e-05
phosphoribosylamine--glycine ligase	CP4_0765	2.40128	7.77784e-05
argininosuccinate lyase	CP4_0769	3.5966	1.68803e-16
argininosuccinate synthase	CP4_0770	3.35137	1.10153e-15
oxidoreductase, FAD/FMN-binding	CP4_0783	-3.73988	8.67373e-29
PadR family transcriptional regulator	CP4_0785	2.01603	0.00071844
AsnC family transcriptional regulator	CP4_0791	2.20102	1.16279e-06
spore photoproduct lyase	CP4_0805	-3.43411	7.29176e-07
YeeE/YedE family protein	CP4_0815	2.08743	0.000569254
thioredoxin	CP4_0819	-4.92643	7.01951e-20
putative Putative ABC transporter ATP-bindin	CP4_0826	4.18781	4.11281e-07
ABC transporter, permease protein	CP4_0827	2.44539	0.00143204
hypothetical protein	CP4_0833	-3.9559	0.164511
conserved hypothetical protein	CP4_0836	-2.51416	0.000694893
cytosine deaminase	CP4_0837	-2.20542	2.84086e-05
creatininase	CP4_0838	-2.97903	2.91259e-07
integral membrane protein	CP4_0839	-2.08487	5.62864e-12
HAD hydrolase	CP4_0844	-2.37397	5.79731e-10
sugar glycoside-pentoside-hexuronide	CP4_0851	-3.87562	5.41262e-11
beta-galactosidase	CP4_0853	-3.63265	9.25487e-08
putative hemerythrin HHE cation binding doma	CP4_0856	-3.98133	5.41124e-30
iron-sulfur cluster repair di-iron protein	CP4_0857	-4.55104	7.59242e-35
flavohemoprotein	CP4_0860	-4.78619	2.44689e-43
rubredoxin	CP4_0862	-4.95553	5.12068e-13
metallo-beta-lactamase family protein	CP4_0863	-4.88656	2.68524e-28
peroxiredoxin	CP4_0864	-2.6515	5.96415e-11
putative alkyl hydroperoxide reductase F sub	CP4_0865	-3.59681	1.10272e-22
iron	CP4_0874	-3.78637	2.15443e-23
iron compound ABC transporter, permease prot	CP4_0875	-2.27496	0.000959985
ABC transport system permease protein	CP4_0876	-3.72961	5.99869e-07
PAP2 family protein	CP4_0879	2.03097	6.63604e-06
neopullulanase	CP4_0886	-2.13793	5.10261e-08
conserved hypothetical protein	CP4_0888	-5.69496	2.05059e-08
conserved hypothetical protein	CP4_0889	-3.16781	2.52138e-05
iron	CP4_0891	-3.65331	1.47124e-26
ferrichrome transport system permease protei	CP4_0892	-3.26378	5.96415e-11
ferrichrome transport ATP-binding protein Fh	CP4_0894	-2.31801	3.60395e-07
toxin-antitoxin system, toxin component, gna	CP4_0895	2.73978	9.11469e-08
conserved hypothetical protein	CP4_0897	-2.70743	0.000433019
D-alanine--D-alanine ligase B	CP4_0899	-2.46044	8.11127e-10
conserved hypothetical protein	CP4_0921	-2.40515	0.00136825
stress responsive alpha-beta barrel domain-c	CP4_0927	-2.32594	1.02462e-07
aminotransferase, class V	CP4_0928	-3.18608	1.98229e-18
alpha-mannosidase G	CP4_0931	-3.58298	6.70313e-20
acetyltransferase	CP4_0932	-2.01613	8.11127e-10
conserved hypothetical protein	CP4_0938	-2.13716	0.00037388
conserved hypothetical protein	CP4_0965	-3.03534	0.735605
NADPH-dependent butanol dehydrogenase	CP4_0979	-2.92238	5.12439e-07
ethanolamine utilisation protein EutA	CP4_0984	-2.83354	2.75582e-05
ethanolamine ammonia-lyase, large subunit	CP4_0985	-2.99418	4.36953e-05
ethanolamine ammonia-lyase, light subunit	CP4_0986	-3.07668	6.75721e-05
ethanolamine utilization protein EutL	CP4_0987	-3.0169	0.000357989
propanediol utilization protein	CP4_0988	-3.09865	7.40829e-05
acetaldehyde dehydrogenase (acetylating)	CP4_0989	-2.405	0.00181902
conserved hypothetical protein	CP4_1008	3.85439	0.00104121
conserved hypothetical protein	CP4_1020	2.33995	0.00710297
hypothetical protein	CP4_1033	2.33909	0.0300147
conserved hypothetical protein	CP4_1042	-2.21029	0.182973
conserved hypothetical protein	CP4_1044	-2.68845	0.735605
conserved hypothetical protein	CP4_1045	-3.77666	0.261862
probable autolytic lysozyme	CP4_1069	-2.18541	0.0287551
hypothetical protein	CP4_1073	-2.83032	0.104412
conserved hypothetical protein	CP4_1081	-2.19334	1.11456e-05
conserved hypothetical protein	CP4_1094	-2.40396	6.48411e-06
transcriptional regulator	CP4_1110	2.99576	3.34728e-05
hypothetical protein	CP4_1112	2.53401	0.262642
conserved hypothetical protein	CP4_1118	3.99417	5.27102e-15
conserved hypothetical protein	CP4_1119	3.8004	8.15289e-08
conserved hypothetical protein	CP4_1138	-2.20705	0.000160731
conserved hypothetical protein	CP4_1158	-2.53212	0.00482812
conserved hypothetical protein	CP4_1159	-2.26626	0.0191784
[Fe] hydrogenase	CP4_1184	-2.17977	0.000304604
extracellular solute-binding protein	CP4_1185	-3.29267	8.59508e-08
extracellular solute-binding protein	CP4_1188	-3.37193	9.29582e-09
pullulanase family protein	CP4_1196	-4.37762	4.76931e-21
conserved hypothetical protein	CP4_1199	-3.00811	0.0235789
sulfatase family protein	CP4_1209	-2.32528	1.16279e-06
conserved hypothetical protein	CP4_1218	2.96365	2.52204e-13
sugar ABC transporter, sugar-binding protein	CP4_1223	-2.95447	7.24278e-09
sugar ABC transporter, permease protein	CP4_1224	-2.34621	2.57981e-05
kojibiose phosphorylase	CP4_1227	-2.02027	6.9222e-05
conserved hypothetical protein	CP4_1246	-2.2034	0.00229535
ferrous iron transport protein B	CP4_1247	-3.64584	2.3828e-13
transcription regulator	CP4_1250	-2.8353	5.00624e-07
conserved hypothetical protein	CP4_1256	-2.32286	7.99084e-06
nitroreductase family protein	CP4_1258	-3.35769	1.23227e-15
probable pyridine nucleotide-disulfide oxido	CP4_1268	-3.00689	4.76931e-21
conserved hypothetical protein	CP4_1272	-3.05284	0.0270349
magnesium-translocating P-type ATPase	CP4_1277	-2.60359	1.36004e-12
FliB family protein	CP4_1280	2.00004	0.000747432
alpha/beta hydrolase	CP4_1282	-4.50909	5.31752e-18
sulfite/nitrite reductase family protein	CP4_1284	5.05198	6.35144e-06
conserved hypothetical protein	CP4_1285	4.1487	9.99633e-07
conserved hypothetical protein	CP4_1286	3.74028	0.000578001
conserved hypothetical protein	CP4_1287	3.33726	0.00199395
conserved hypothetical protein	CP4_1293	-3.33208	0.445919
glycerol dehydratase, large subunit	CP4_1297	5.52054	3.64119e-10
glycerol dehydratase, medium subunit	CP4_1298	4.89877	2.51748e-09
glycerol dehydratase, small subunit	CP4_1299	5.20181	1.79262e-07
glycerol dehydratase reactivation factor, la	CP4_1300	4.87925	1.81629e-08
glycerol dehydratase reactivation factor, sm	CP4_1301	4.87943	1.84877e-07
ATP:cob(I)alamin adenosyltransferase	CP4_1302	3.95467	1.48824e-07
DhaG protein	CP4_1303	2.96091	6.88646e-06
1,3-propanediol dehydrogenase	CP4_1304	3.1748	1.82967e-05
lipoprotein-releasing system ATP-binding pro	CP4_1323	2.28818	0.00159457
putative metal-dependent hydrolase, membrane	CP4_1327	-2.26572	0.00310295
K+-transporting ATPase, A subunit	CP4_1333	-3.03086	0.000307328
inner membrane transporter YjeM	CP4_1340	-2.12428	5.42766e-06
conserved hypothetical protein	CP4_1341	-2.67206	0.163901
conserved hypothetical protein	CP4_1347	-2.18226	0.00836393
2-nitropropane dioxygenase family oxidoreduc	CP4_1373	-10.4212	3.31509e-79
rubredoxin/flavodoxin/oxidoreductase	CP4_1393	-2.25136	6.2138e-14
conserved hypothetical protein	CP4_1403	-2.63852	0.063229
extracellular solute-binding protein	CP4_1407	-3.22271	1.08552e-13
transcriptional regulator, ArsR family/dinit	CP4_1410	3.62421	3.26687e-27
aminobenzoyl-glutamate utilization protein A	CP4_1411	3.31061	4.23763e-09
conserved hypothetical protein	CP4_1421	-3.56244	0.26241
MTA/SAH nucleosidase	CP4_1431	2.64153	1.69698e-06
thiosulfate sulfurtransferase	CP4_1434	3.58769	3.71264e-09
conserved hypothetical protein	CP4_1435	3.14815	0.0740409
endonuclease/exonuclease/phosphatase family	CP4_1437	-2.33451	2.31111e-06
nodulation efficiency protein D (NfeD)	CP4_1441	2.67885	6.86355e-15
electron transport complex protein RnfE	CP4_1445	-2.0238	0.0628507
MarR family transcriptional regulator	CP4_1449	-4.85704	3.31013e-23
3-oxoacyl-[acyl-carrier-protein] synthase 3	CP4_1450	-4.5089	2.51109e-23
acetyl-CoA carboxylase, biotin carboxylase s	CP4_1456	-2.13527	1.24696e-11
acetyl-CoA carboxylase, carboxyl transferase	CP4_1457	-2.08409	1.46262e-10
acetyl-CoA carboxylase, carboxyl transferase	CP4_1458	-3.00731	3.78715e-15
conserved hypothetical protein	CP4_1469	-3.33045	0.445524
lipoprotein, putative	CP4_1478	-2.21074	1
DNA mismatch repair protein MutS	CP4_1483	2.24492	2.20703e-12
aluminium resistance protein	CP4_1487	2.19092	1.87342e-10
membrane spanning protein	CP4_1501	-2.03656	8.05441e-09
conserved hypothetical protein	CP4_1505	-3.59447	4.16183e-05
dihydroorotate dehydrogenase	CP4_1507	-2.37451	6.27489e-09
conserved hypothetical protein	CP4_1521	-3.04177	0.735605
conserved hypothetical protein	CP4_1537	2.44753	4.32696e-08
uracil permease	CP4_1549	-2.0463	0.00022916
hypothetical protein	CP4_1550	-2.01102	8.37819e-05
thioesterase family protein	CP4_1552	-3.4114	9.94922e-18
precorrin-4 C11-methyltransferase	CP4_1559	2.20064	1.31936e-11
precorrin-2 C20-methyltransferase	CP4_1560	2.68871	5.13076e-11
probable cobalt-precorrin-6Y C(15)-methyltra	CP4_1561	2.02758	9.44735e-07
precorrin-6y C5,15-methyltransferase (decarb	CP4_1562	2.104	9.44735e-07
cobalamin biosynthesis protein CbiD	CP4_1563	2.12673	1.11601e-06
cobalt-precorrin-8X methylmutase	CP4_1564	2.28686	7.64473e-08
sirohydrochlorin cobaltochelatase	CP4_1565	2.32359	1.71295e-09
putative ftsk/spoiiie and related protein	CP4_1572	-2.20736	1
conserved hypothetical protein	CP4_1584	-3.14503	0.00151924
conserved hypothetical protein	CP4_1586	-2.79596	7.50373e-12
magnesium transporter	CP4_1587	-2.74064	4.56417e-11
putative probable lysylphosphatidylglycerol	CP4_1593	2.25365	2.45617e-05
conserved hypothetical protein	CP4_1599	2.17028	0.00261505
conserved hypothetical protein	CP4_1636	2.58421	1
glutamate:gamma-aminobutyrate antiporter	CP4_1650	-3.34205	8.04323e-06
Bmp family lipoprotein	CP4_1660	-2.26453	2.69387e-07
His/Glu/Gln/Arg/opine ABC transporter permea	CP4_1676	-6.06037	0.000450492
hydroxyethylthiazole kinase	CP4_1688	3.48015	3.27271e-12
phosphomethylpyrimidine kinase	CP4_1689	2.31959	2.59467e-05
D-galactose-binding periplasmic protein	CP4_1693	-3.24527	2.62381e-07
sodium:neurotransmitter symporter family pro	CP4_1720	-4.34435	5.41124e-30
D-alanyl-D-alanine carboxypeptidase family p	CP4_1732	2.14562	3.32389e-08
conserved hypothetical protein	CP4_1735	-2.60668	0.128632
conserved hypothetical protein	CP4_1737	-2.58254	0.0797751
dead-box ATP-dependent rna helicase ydbr	CP4_1749	2.06658	0.00362569
DNA polymerase III subunit epsilon	CP4_1754	2.32834	1.79746e-08
putative alpha-mannosidase MngB	CP4_1767	-4.42644	1.60668e-33
porphobilinogen deaminase	CP4_1790	2.35662	2.57132e-05
precorrin-2 dehydrogenase	CP4_1791	2.4038	2.83532e-05
sulfite reductase, subunit C	CP4_1793	3.10857	0.00803507
sulfite reductase, subunit B	CP4_1794	3.31125	0.00244917
sulfite reductase, subunit A	CP4_1795	3.2202	0.00221298
RNAse H family protein	CP4_1804	2.08786	1.36181e-07
mate efflux family protein	CP4_1812	-2.39004	1.54808e-13
conserved hypothetical protein	CP4_1813	-4.07805	3.4909e-34
citrulline cluster-linked gene	CP4_1849	-2.13021	3.60861e-08
membrane flanked domain-containing protein	CP4_1863	2.21178	6.93597e-05
dead-box ATP-dependent rna helicase ydbr	CP4_1869	2.36227	1.16334e-05
branched-chain amino acid aminotransferase	CP4_1873	2.49273	1.27311e-06
conserved hypothetical protein	CP4_1888	-2.25558	4.88776e-09
sulfite reductase, subunit C	CP4_1889	6.15591	1.48579e-07
sulfite reductase, subunit B	CP4_1890	6.07746	3.25674e-07
sulfite reductase, subunit A	CP4_1891	6.26687	1.60576e-07
dethiobiotin synthase	CP4_1896	-3.43449	1.14555e-06
biotin synthase	CP4_1897	-4.29901	2.36463e-09
protein BioY	CP4_1898	-8.36849	3.0945e-10
ggdef/hd domain protein	CP4_1914	2.39939	8.57825e-12
putative ABC transporter ATP-binding protein	CP4_1938	2.12204	2.57981e-05
thiamine biosynthesis protein ThiF	CP4_1957	2.64115	2.27257e-06
major facilitator transporter	CP4_1960	-3.12963	3.50638e-06
conserved hypothetical protein	CP4_1965	-2.84556	0.00639801
conserved hypothetical protein	CP4_1967	-2.00728	0.0133499
conserved hypothetical protein	CP4_1971	-3.22105	1.23227e-15
conserved hypothetical protein	CP4_1972	-2.86529	5.27053e-07
helicase, SNF2/RAD54 family	CP4_1982	2.45806	1.06067e-12
D-ribose pyranase	CP4_1987	2.03553	1.46517e-05
phosphoenolpyruvate carboxykinase	CP4_2012	2.95309	4.01061e-12
hypothetical protein	CP4_2017	-2.13029	0.0423467
single-strand binding protein family	CP4_2024	2.09136	0.00680152
conserved hypothetical protein	CP4_2065	-2.68652	0.735605
conserved hypothetical protein	CP4_2121	-3.04489	0.735605
nitrate reductase, NADH oxidase subunit	CP4_2152	2.68258	0.000147502
nitrate reductase electron transfer subunit	CP4_2153	2.80193	0.000121402
nitrate reductase, catalytic subunit	CP4_2154	2.93221	0.000105165
stage III sporulation protein AF	CP4_2184	-2.89817	0.0236912
conserved hypothetical protein	CP4_2192	-2.13938	0.278022
conserved hypothetical protein	CP4_2193	-3.77081	0.264
conserved hypothetical protein	CP4_2194	-3.37688	0.001881
small acid-soluble spore protein beta	CP4_2259	-4.38052	0.0602491
flavohemoprotein	CP4_2309	-2.49651	8.58314e-07
aminopeptidase PepS	CP4_2353	-2.67572	7.48742e-08
exported protein	CP4_2355	2.2607	3.11774e-08
spore coat protein	CP4_2411	-2.00501	0.0618561
GPR endopeptidase	CP4_2446	-2.09914	0.000156473
stage V sporulation protein AC	CP4_2452	-2.15138	0.201451
glutamate decarboxylase	CP4_2463	-2.74659	0.000258764
glutamate:gamma-aminobutyrate antiporter	CP4_2465	-2.87266	0.000218837
putative sporulation protein YtaF	CP4_2478	-2.14611	0.000373124
trans-2-enoyl-CoA reductase	CP4_2479	-2.25867	1.12225e-05
alpha-glucosidase 2	CP4_2481	-3.55454	1.07299e-24
ROK family protein	CP4_2482	-2.62508	1.08836e-09
extracellular solute-binding protein	CP4_2483	-4.89544	5.08658e-44
alpha-mannosidase G	CP4_2485	-3.85976	1.16333e-19
ABC transporter, permease protein	CP4_2486	-4.34471	4.55194e-17
ABC transporter, permease protein	CP4_2487	-4.15165	1.20234e-13
membrane protein, putative	CP4_2494	-4.46341	3.72408e-07
L-cystine import ATP-binding protein TcyN	CP4_2497	-2.15478	1.20565e-06
conserved hypothetical protein	CP4_2514	-2.37384	4.12083e-08
ComE operon protein	CP4_2523	-2.30653	0.000605333
protein of unknown function	CP4_2558	2.76728	2.46855e-10
pts system, glucose-specific iibc component	CP4_2560	-2.29501	4.58937e-07
putative sporulation protein YyaC	CP4_2586	-3.98607	0.00106802
sporulation transcriptional regulator spoiii	CP4_2588	2.58421	1
conserved hypothetical protein	CP4_2607	2.19508	1.34964e-05
conserved hypothetical protein	CP4_2627	2.52029	0.182293
conserved hypothetical protein	CP4_2652	-3.08083	4.24069e-17
conserved hypothetical protein	CP4_2680	-2.3963	4.89398e-06
conserved hypothetical protein	CP4_2681	-2.70479	1.36252e-05
oligopeptide transport ATP-binding protein A	CP4_2688	3.39259	5.27102e-15
oligopeptide transport ATP-binding protein A	CP4_2689	3.57562	2.15729e-16
oligopeptide ABC transporter, permease prote	CP4_2690	4.14834	4.76931e-21
oligopeptide ABC transporter, permease prote	CP4_2691	3.93554	6.70313e-20
oligopeptide/dipeptide ABC transporter, olig	CP4_2692	4.38533	2.05335e-27
major facilitator family transporter	CP4_2693	3.40209	0.00323025
GMP synthase [glutamine-hydrolyzing]	CP4_2694	-2.6124	3.28031e-06
inosine-5'-monophosphate dehydrogenase	CP4_2695	-2.85009	3.73286e-07
cadmium-translocating P-type ATPase	CP4_2723	-2.24142	8.33433e-06
beta-glucosidase A	CP4_2745	-2.26787	2.10292e-07
2C-methyl-D-erythritol 2,4-cyclodiphosphate	CP4_2752	-2.2625	6.20199e-10
Na+/H+ antiporter family protein	CP4_2753	2.11992	4.62066e-05
conserved hypothetical protein	CP4_2762	-2.03319	2.85107e-05
conserved hypothetical protein	CP4_2770	3.03194	3.20482e-09
glutamine-fructose-6-phosphate transaminase	CP4_2771	3.33476	8.82326e-09
putative glycogen debranching enzyme, archae	CP4_2781	-3.8299	3.78164e-27
glycogen phosphorylase	CP4_2782	-4.51399	2.92911e-32
4-alpha-glucanotransferase	CP4_2783	-2.98317	8.60125e-14
alpha-glucosidase 2	CP4_2784	-2.35166	2.77044e-12
maltose ABC transporter, permease protein	CP4_2786	-2.67524	4.87369e-13
chain B, X-Ray Structures Of The Maltose-Mal	CP4_2788	-2.74728	2.74901e-13
PucR family transcriptional regulator	CP4_2789	-2.37074	1.1317e-10
multiple sugar-binding transport ATP-binding	CP4_2790	-2.50719	2.6702e-08
butyrate kinase	CP4_2792	2.32529	0.000259471
phosphate butyryltransferase	CP4_2793	2.47351	4.54913e-05
ribosomal protein S4	CP4_2804	-2.24572	2.92158e-10
transporter	CP4_2810	-2.03844	7.13982e-06
ribosomal protein S14p/S29e	CP4_2837	2.16659	1.03747e-08
50S ribosomal protein L5	CP4_2838	2.17542	1.75107e-12
ribosomal protein L24	CP4_2839	2.14689	4.07317e-12
ribosomal protein L14	CP4_2840	2.24372	8.94959e-11
30S ribosomal protein S17	CP4_2841	2.34022	4.26587e-17
ribosomal protein L16	CP4_2843	2.01301	4.60003e-11
ribosomal protein L22	CP4_2845	2.17815	1.63708e-11
ribosomal protein S19	CP4_2846	2.18041	1.73186e-10
glucosamine-6-phosphate isomerase	CP4_2881	-2.73821	9.39923e-09
glutaredoxin	CP4_2884	-2.13051	4.99651e-05
conserved hypothetical protein	CP4_2898	-2.21061	1
guanylate kinase	CP4_2899	2.84956	1.34898e-11
heme/steroid binding domain-containing prote	CP4_2952	-2.32318	3.12887e-05
adenosine deaminase	CP4_2959	-2.75353	4.90969e-05
anaerobic ribonucleoside-triphosphate reduct	CP4_2961	2.2438	0.000843702
conserved hypothetical protein	CP4_2962	-2.10833	0.0264455
3D/G5 domain-containing protein	CP4_2973	-3.16569	4.44074e-12
conserved domain protein	CP4_2997	-2.46448	3.71917e-15
tena/thi-4 family	CP4_3001	2.28087	6.67573e-06
glycerol kinase	CP4_3008	-2.21715	2.08345e-09
conserved hypothetical protein	CP4_3011	-2.28404	0.042695
conserved hypothetical protein	CP4_3012	-2.86349	1.31116e-15
conserved hypothetical protein	CP4_3027	-3.33171	1.20994e-11
dere\-PA	CP4_3031	-2.49958	4.06376e-10
nucleoside recognition domain protein	CP4_3043	4.47364	6.57261e-32
conserved hypothetical protein	CP4_3054	-3.08916	0.00114694
tetracycline resistance protein TetP	CP4_3080	3.13609	6.81208e-07
tetracycline resistance protein	CP4_3081	2.14075	3.53141e-05
conserved hypothetical protein	CP4_3100	-3.32543	0.447202
hypothetical protein	CP4_3119	2.53339	0.260859
hypothetical protein	CP4_3121	2.20106	0.0267371
conserved hypothetical protein	CP4_3163	-2.68494	0.735605
DNA Polymerase III alpha chain	CP4_3172	2.6113	1
prophage Lp2 protein 29	CP4_3364	-2.53788	0.217061
hypothetical protein	CP4_3369	2.50886	0.00893547
hypothetical protein	CP4_3418	-3.01454	6.13397e-06
putative heme biosynthesis protein	CP4_3433	4.0982	2.40723e-10
putative radical SAM domain-containing prote	CP4_3434	3.82415	2.32635e-09
conserved hypothetical protein	CP4_3436	-2.88388	0.106501
beta-lactamase domain-containing protein	CP4_3443	2.74002	4.87466e-13
M protein trans-acting positive regulator (M	CP4_3444	-2.26014	0.34823
putative radical SAM domain-containing prote	CP4_3445	-4.50427	7.73048e-06
putative internalin	CP4_3446	-3.00542	0.113179
putative beta-toxin	CP4_3458	4.81437	1.08836e-09
putative beta-toxin	CP4_3459	4.89771	1.40114e-10
diguanylate cyclase/phosphodiesterase with P	CP4_3478	-2.2916	0.000189663
conserved hypothetical protein	CP4_3560	-3.32436	0.445524
conserved hypothetical protein	CP4_3563	-2.79586	0.00693154
lipoprotein, putative	CP4_3565	-2.50928	0.00730975
hypothetical protein	CP4_3568	-2.12864	2.47809e-06

## Sheet: IV-OS
GENE_TITLE	GENE_ID	logFC	FDR
adenylosuccinate synthetase	CP4_0003	-2.47999	1.7574e-12
class II aldolase, tagatose bisphosphate fam	CP4_0007	2.09812	0.000252906
putative preprotein translocase subunit	CP4_0009	-4.13209	0.413197
conserved hypothetical protein	CP4_0061	2.70284	1.00133e-08
conserved hypothetical protein	CP4_0077	-5.42628	0.0428656
phospholipase C	CP4_0080	2.83091	5.10764e-08
conserved hypothetical protein	CP4_0089	-2.10353	1
conserved hypothetical protein	CP4_0114	-2.49387	0.0857292
translation elongation factor G	CP4_0124	3.24625	8.98716e-10
alcohol dehydrogenase, iron-containing	CP4_0130	6.851	2.43562e-14
fructose-bisphosphate aldolase	CP4_0131	6.84758	1.25179e-15
5-dehydro-2-deoxygluconokinase	CP4_0132	7.27653	2.66958e-15
myo-inositol catabolism protein	CP4_0133	7.05226	2.56655e-16
3D-(3,5/4)-trihydroxycyclohexane-1,2-dione h	CP4_0134	7.42178	3.77819e-17
inositol 2-dehydrogenase	CP4_0135	8.25723	4.20823e-19
inosose dehydratase	CP4_0136	8.16571	1.70024e-18
Na+/solute symporter	CP4_0137	8.54783	3.69033e-17
Gfo/Idh/MocA family oxidoreductase	CP4_0138	7.73916	2.20394e-17
formate/nitrite transporter family protein	CP4_0139	8.9655	4.49649e-16
3-hydroxybutyryl-CoA dehydratase	CP4_0140	7.78174	2.20781e-14
propionate CoA-transferase	CP4_0141	7.38373	1.43336e-14
butyryl-CoA dehydrogenase	CP4_0142	7.40831	7.90248e-15
conserved hypothetical protein	CP4_0143	5.33192	6.48054e-12
glycerol dehydrogenase	CP4_0144	4.09045	2.78837e-09
dihydroxyacetone kinase	CP4_0145	2.74676	9.34821e-06
EmrB/QacA family drug resistance transporter	CP4_0146	2.15183	4.22526e-11
conserved hypothetical protein	CP4_0147	3.24569	2.40289e-06
L-lactate dehydrogenase	CP4_0148	2.32029	8.67506e-12
conserved hypothetical protein	CP4_0150	3.88053	1.97758e-08
conserved hypothetical protein	CP4_0154	2.09744	0.0122811
conserved hypothetical protein	CP4_0155	-2.56667	1
conserved hypothetical protein	CP4_0167	-2.53557	0.0777693
membrane protein, putative	CP4_0170	-4.96371	0.00224881
C4-dicarboxylate transporter family protein	CP4_0174	8.99183	2.90522e-07
membrane protein	CP4_0175	5.07761	5.78479e-05
conserved hypothetical protein	CP4_0176	3.53963	0.00269003
conserved hypothetical protein	CP4_0188	-4.68357	0.124373
integral membrane protein	CP4_0189	-7.37968	1.5467e-16
M protein trans-acting positive regulator (M	CP4_0200	-2.32069	0.00470134
regulatory protein PfoR	CP4_0201	-2.27968	1.64321e-12
inner membrane transporter YgjI	CP4_0204	4.70461	5.78069e-10
beta-galactosidase 1	CP4_0205	5.19134	2.87159e-11
arginine deiminase	CP4_0206	8.7003	3.00719e-21
ornithine carbamoyltransferase	CP4_0207	8.01894	2.65117e-21
arginine/ornithine antiporter	CP4_0208	8.75621	1.41227e-22
carbamate kinase	CP4_0209	9.15448	5.77585e-23
arginine regulator	CP4_0210	7.90671	2.25813e-20
ABC transporter permease protein	CP4_0219	2.14049	7.49597e-06
daunorubicin resistance transmembrane protei	CP4_0220	2.83927	3.534e-06
ABC transporter, ATP-binding protein	CP4_0221	3.60333	1.71032e-15
N-acetylmannosamine-6-P epimerase	CP4_0223	6.2718	1.54683e-40
N-acetylneuraminate lyase	CP4_0224	6.33059	9.10148e-36
sodium:solute transporter	CP4_0225	6.03768	1.65609e-26
conserved hypothetical protein	CP4_0226	6.03069	1.99646e-23
ROK family protein	CP4_0227	2.67478	4.86165e-12
cobalt transport protein CbiN	CP4_0234	2.04094	1.86046e-08
heme oxygenase 2	CP4_0251	4.63765	6.68167e-21
acetate kinase	CP4_0254	3.56452	6.74406e-30
AraC family transcriptional regulator	CP4_0255	-2.58241	0.00473569
conserved hypothetical protein	CP4_0264	-3.19183	0.0203268
conserved hypothetical protein	CP4_0274	5.19134	6.76115e-11
conserved hypothetical protein	CP4_0275	2.20242	9.61465e-10
Tat (twin-arginine translocation) pathway si	CP4_0289	5.09495	7.12483e-14
conserved hypothetical protein	CP4_0290	-2.04792	0.0176818
CarD family transcriptional regulator	CP4_0297	3.46889	4.91328e-11
membrane protein, putative	CP4_0301	3.08199	1.09085e-10
conserved hypothetical protein	CP4_0302	-4.36107	0.278004
conserved hypothetical protein	CP4_0315	3.31537	0.000261094
conserved hypothetical protein	CP4_0330	3.44941	3.16464e-06
holo-[acyl-carrier-protein] synthase	CP4_0331	3.08611	3.32296e-05
carbohydrate kinase family protein	CP4_0332	2.12028	0.000184457
ABC transporter, ATP-binding protein	CP4_0345	2.3372	5.32901e-05
L-lactate permease	CP4_0350	6.6405	3.84779e-20
electron transfer flavoprotein subunit beta	CP4_0351	7.23644	1.73461e-13
protein FixB	CP4_0352	7.75551	1.25838e-13
glycolate oxidase subunit	CP4_0353	7.56718	9.51211e-16
RNA polymerase ECF-type sigma factor	CP4_0392	-2.56664	1
hypothetical protein	CP4_0438	-2.1	1
extracellular solute-binding protein	CP4_0445	4.93015	3.58141e-17
ABC transporter	CP4_0446	2.94149	2.94025e-06
suger ABC transporter	CP4_0447	2.47066	1.73429e-06
67 kDa myosin-cross-reactive antigen family	CP4_0452	6.11024	2.14061e-09
putative VTC domain superfamily	CP4_0460	-2.53048	5.243e-07
putative tubulin/FtsZ, GTPase	CP4_0461	-3.05947	2.01606e-11
short chain dehydrogenase/reductase family o	CP4_0470	2.02445	3.15437e-11
transcriptional regulator	CP4_0471	3.31552	1.67243e-13
uridine phosphorylase	CP4_0472	4.48497	1.12938e-24
phosphopentomutase	CP4_0473	5.52238	4.08795e-27
arginine/ornithine antiporter	CP4_0474	5.18695	5.8786e-12
histidine decarboxylase, pyruvoyl type	CP4_0475	6.23943	1.13191e-12
purine nucleoside phosphorylase I, inosine a	CP4_0485	3.7532	3.64795e-10
conserved hypothetical protein	CP4_0494	2.4193	7.08712e-13
HAD family hydrolase	CP4_0495	5.17325	7.84251e-07
oxidoreductase, FAD-binding	CP4_0496	5.05839	5.07054e-08
monooxygenase	CP4_0497	4.67216	1.38787e-06
chaperone protein HtpG	CP4_0502	3.13027	8.93723e-09
glycerophosphodiester phosphodiesterase	CP4_0509	8.51166	6.14762e-24
inner membrane protein YihN	CP4_0510	8.14734	9.55761e-26
twin-arginine translocation pathway signal	CP4_0514	2.45431	1.82587e-10
conserved hypothetical protein	CP4_0523	2.53809	3.8252e-06
putative RNA polymerase sigma factor	CP4_0563	3.2012	1.28987e-08
collagen adhesin	CP4_0572	-2.89171	1.90717e-05
signal peptidase I	CP4_0573	-3.46743	6.17944e-07
PitB	CP4_0574	-3.20053	1.11368e-06
sortase, SrtB family	CP4_0575	-3.11646	7.55559e-06
putative streptococcal pilin isopeptide link	CP4_0576	-3.30446	1.94955e-07
DNA-binding response regulator	CP4_0577	-2.10137	0.00034762
sensor histidine kinase	CP4_0578	-2.18661	5.59498e-07
ABC transporter	CP4_0585	-3.82103	1.56095e-30
ABC transporter	CP4_0586	-3.49822	8.17656e-32
auxin efflux carrier family protein	CP4_0588	-6.30499	2.09727e-28
chain A, Nad+-Dependent	CP4_0589	-6.54233	8.0775e-33
transcriptional regulatory protein MalR	CP4_0591	-2.38993	1.01271e-10
conserved hypothetical protein	CP4_0594	5.19848	4.05653e-15
transposase, OrfB family	CP4_0597	2.07095	2.6218e-10
MarR family transcriptional regulator	CP4_0603	3.17536	2.169e-10
conserved hypothetical protein	CP4_0606	2.18098	3.7125e-05
alpha,alpha-phosphotrehalase	CP4_0623	-3.56813	1.39462e-13
1,3-beta-galactosyl-N-acetylhexosamine phosp	CP4_0634	4.04099	4.02262e-08
sensor histidine kinase	CP4_0635	2.68798	3.5248e-06
DNA-binding response regulator, AraC family	CP4_0636	2.59989	4.73582e-05
carbohydrate ABC transporter substrate-bindi	CP4_0637	5.83814	2.07969e-11
ABC transporter, permease protein	CP4_0638	4.74352	6.03024e-10
ABC transporter, permease protein	CP4_0639	4.69668	6.06002e-09
glutaminase A	CP4_0652	5.26749	3.37855e-10
MgtC family protein	CP4_0653	3.23222	1.17188e-05
amino acid ABC transporter, amino acid-bindi	CP4_0662	5.73534	1.55565e-20
arginine transport system permease protein A	CP4_0663	5.06539	4.13621e-09
arginine transport ATP-binding protein ArtM	CP4_0664	5.22209	7.11956e-14
flavodoxin	CP4_0709	2.13518	3.95616e-06
spore germination protein	CP4_0712	-6.17751	0.00217942
conserved hypothetical protein	CP4_0732	3.35858	1.88816e-15
4Fe-4S ferredoxin iron-sulfur binding domain	CP4_0733	3.33145	3.83488e-14
DeoR family transcriptional regulator	CP4_0734	2.29089	4.46576e-09
probable L-ascorbate-6-phosphate lactonase U	CP4_0735	7.24542	2.90991e-47
phosphotransferase system mannitol/fructose-	CP4_0736	8.85613	1.6544e-45
ascorbate-specific permease IIC component Ul	CP4_0737	8.68709	8.29803e-38
PTS system enzyme IIB component	CP4_0738	9.02834	5.10072e-40
conserved hypothetical protein	CP4_0739	8.69236	8.80405e-45
L-ribulose-5-phosphate 4-epimerase	CP4_0740	8.77917	2.30669e-48
putative hexulose-6-phosphate isomerase	CP4_0741	8.5085	1.0031e-62
F5/8 type C domain-containing protein	CP4_0743	2.81812	0.000151195
conserved hypothetical protein	CP4_0746	5.91675	8.66911e-26
conserved hypothetical protein	CP4_0748	3.53375	6.2447e-06
thiamine biosynthesis protein ThiC	CP4_0757	2.21729	6.33326e-10
argininosuccinate lyase	CP4_0769	2.98078	6.7048e-13
argininosuccinate synthase	CP4_0770	3.44923	3.77819e-17
fructose-6-phosphate aldolase	CP4_0771	2.02626	2.06672e-07
fibronectin type III domain-containing prote	CP4_0772	2.54588	0.000112415
conserved hypothetical protein	CP4_0784	2.15354	4.88511e-11
conserved hypothetical protein	CP4_0793	3.94141	1.34633e-22
putative monogalactosyldiacylglycerol syntha	CP4_0795	2.0589	0.000348625
spore photoproduct lyase	CP4_0805	-2.41391	0.0014359
sialidase	CP4_0806	7.01285	2.58847e-34
cyclically-permuted mutatrotase family prote	CP4_0807	6.1769	1.73577e-30
lipase	CP4_0822	3.7769	2.00702e-19
carbon starvation protein CstA	CP4_0823	6.18297	1.63847e-23
putative Putative ABC transporter ATP-bindin	CP4_0826	2.5966	0.000500782
hypothetical protein	CP4_0833	-4.9203	0.0880108
sugar glycoside-pentoside-hexuronide	CP4_0851	4.03816	1.10204e-11
lactose operon transcription activator	CP4_0852	2.12831	1.6362e-06
beta-galactosidase	CP4_0853	4.08709	2.86994e-09
ABC transport system permease protein	CP4_0876	-2.38883	0.00816277
conserved hypothetical protein	CP4_0882	2.7288	0.000359143
neopullulanase	CP4_0886	2.87174	9.27019e-13
protein Dde_0807	CP4_0887	6.15396	7.26855e-29
conserved hypothetical protein	CP4_0888	-5.23181	1.32064e-07
conserved hypothetical protein	CP4_0889	7.29137	6.21663e-17
putative cytoplasmic protein	CP4_0890	3.44987	5.62004e-16
beta-galactosidase	CP4_0909	3.8226	1.40432e-23
conserved hypothetical protein	CP4_0910	-2.46927	3.51504e-07
conserved hypothetical protein	CP4_0921	4.25956	0.000130251
conserved hypothetical protein	CP4_0922	5.01913	6.16831e-24
alpha-mannosidase G	CP4_0931	3.6174	4.8098e-20
sugar diacid utilization regulator	CP4_0934	2.52123	7.1016e-09
GntP family permease	CP4_0935	2.68309	2.98125e-05
conserved hypothetical protein	CP4_0938	4.29913	4.2952e-12
hypothetical protein	CP4_0946	-2.91885	0.72949
hypothetical protein	CP4_0967	-2.00298	0.00179281
NADPH-dependent butanol dehydrogenase	CP4_0979	3.04079	1.51491e-07
propanediol utilization protein PduU	CP4_0980	2.54919	8.18473e-08
ethanolamine utilization protein, EutP	CP4_0981	2.33333	1.06748e-07
ethanolamine utilisation protein EutA	CP4_0984	5.74555	5.4466e-15
ethanolamine ammonia-lyase, large subunit	CP4_0985	5.82517	2.55231e-13
ethanolamine ammonia-lyase, light subunit	CP4_0986	5.10927	3.89287e-10
ethanolamine utilization protein EutL	CP4_0987	5.52105	1.54653e-09
propanediol utilization protein	CP4_0988	4.73067	7.6158e-09
acetaldehyde dehydrogenase (acetylating)	CP4_0989	5.17808	2.31475e-10
propanediol utilization protein PduA	CP4_0990	2.67955	2.18215e-05
ethanolamine utilization cobalamin adenosylt	CP4_0991	4.25732	7.31053e-08
propanediol utilization protein	CP4_0992	3.97046	4.32461e-08
ethanolamine utilization protein	CP4_0993	4.36791	1.02956e-07
ethanolamine utilization protein EutN	CP4_0994	2.82541	9.92043e-07
putative ethanolamine utilization protein, P	CP4_0995	3.22947	8.3087e-08
ethanolamine utilization protein EutH	CP4_0996	2.75691	3.08342e-07
ethanolamine utilization protein EutQ	CP4_0997	3.52455	2.4167e-08
conserved hypothetical protein	CP4_1004	2.49173	3.37594e-07
conserved hypothetical protein	CP4_1008	4.7446	8.79977e-05
conserved hypothetical protein	CP4_1020	2.17252	0.0105213
conserved hypothetical protein	CP4_1042	-3.8859	0.000341237
conserved hypothetical protein	CP4_1044	-4.11667	0.416621
conserved hypothetical protein	CP4_1045	-4.92987	0.0795938
conserved hypothetical protein	CP4_1052	-2.19502	0.000127992
probable autolytic lysozyme	CP4_1069	-2.38384	0.0111175
hypothetical protein	CP4_1073	-3.04275	0.0856839
conserved hypothetical protein	CP4_1086	2.59174	1.90496e-05
conserved hypothetical protein	CP4_1087	2.43762	1.25863e-07
conserved hypothetical protein	CP4_1088	2.0648	7.6315e-06
lipoprotein, putative	CP4_1095	2.21192	8.51448e-05
lipoprotein, putative	CP4_1097	2.13711	0.0961162
transcriptional regulator	CP4_1110	2.68655	8.17414e-05
conserved hypothetical protein	CP4_1117	2.82233	3.27778e-07
conserved hypothetical protein	CP4_1118	3.42099	6.39078e-13
conserved hypothetical protein	CP4_1119	2.8049	7.82206e-06
hypothetical protein	CP4_1137	2.87858	2.02928e-05
conserved hypothetical protein	CP4_1161	2.18797	2.25715e-08
conserved hypothetical protein	CP4_1162	2.15841	2.05602e-07
UBA/TS-N domain-containing protein	CP4_1164	2.58278	1.38119e-05
acetyltransferase	CP4_1171	2.03721	0.00686687
conserved hypothetical protein	CP4_1174	-2.55942	0.00272589
spore coat protein CotJB	CP4_1175	-2.15675	0.000814005
pts system, N-acetylglucosamine-specific iib	CP4_1178	3.16151	9.78753e-08
extracellular solute-binding protein	CP4_1185	7.28534	8.19044e-24
extracellular solute-binding protein	CP4_1188	7.36744	2.43375e-27
multidrug export protein MepA	CP4_1192	-2.29482	0.000204963
acetyltransferase	CP4_1195	2.92663	3.92702e-06
pullulanase family protein	CP4_1196	4.04502	8.92751e-19
conserved hypothetical protein	CP4_1197	2.6018	5.46387e-05
lipoprotein, putative	CP4_1198	2.34338	0.000352165
conserved hypothetical protein	CP4_1199	-4.17987	0.000203545
conserved hypothetical protein	CP4_1218	2.94315	1.02161e-13
AraC family transcriptional regulator	CP4_1221	3.01337	1.77207e-10
sensor histidine kinase	CP4_1222	3.14931	3.37528e-13
sugar ABC transporter, sugar-binding protein	CP4_1223	4.90855	2.84169e-17
sugar ABC transporter, permease protein	CP4_1224	3.37093	1.24681e-05
sugar ABC transporter, permease protein	CP4_1225	3.12399	9.72292e-06
N-acetylglucosaminylphosphatidylinositol dea	CP4_1226	3.18027	7.88712e-07
kojibiose phosphorylase	CP4_1227	2.04078	0.000127992
conserved hypothetical protein	CP4_1246	8.67071	1.1343e-22
conserved hypothetical protein	CP4_1256	5.1214	3.14113e-20
conserved hypothetical protein	CP4_1257	2.85664	3.88909e-10
conserved hypothetical protein	CP4_1272	-3.31362	0.00913952
MgtC family protein	CP4_1279	2.1597	0.000610884
alpha/beta hydrolase	CP4_1282	-6.17212	1.86084e-30
sulfite/nitrite reductase family protein	CP4_1284	5.18884	2.57326e-06
conserved hypothetical protein	CP4_1285	5.2834	1.09105e-09
conserved hypothetical protein	CP4_1286	4.12003	0.000114193
conserved hypothetical protein	CP4_1287	3.99377	0.000218077
conserved hypothetical protein	CP4_1290	3.70754	3.41689e-12
conserved hypothetical protein	CP4_1291	3.81707	8.51204e-12
metallo-beta-lactamase family protein	CP4_1292	3.74897	1.72634e-12
conserved hypothetical protein	CP4_1293	-4.11502	0.415807
amino acid permease family protein	CP4_1305	4.24617	6.52957e-17
conserved hypothetical protein	CP4_1310	-2.25165	0.0159567
lipoprotein-releasing system ATP-binding pro	CP4_1323	3.4926	1.67154e-06
conserved hypothetical protein	CP4_1324	3.65834	9.07433e-07
putative permease	CP4_1325	2.28103	0.000527844
putative metal-dependent hydrolase, membrane	CP4_1327	-2.73285	0.000226365
conserved hypothetical protein	CP4_1328	-4.01544	5.65389e-08
K+-transporting ATPase, A subunit	CP4_1333	-2.68151	0.0017872
membrane protein, putative	CP4_1339	-2.9633	1.22383e-13
inner membrane transporter YjeM	CP4_1340	3.74062	2.85012e-15
conserved hypothetical protein	CP4_1341	-5.22713	0.000150906
probable potassium transport system protein	CP4_1358	-2.2081	1.15147e-12
glycosyl hydrolase, family 20	CP4_1361	3.68138	7.28281e-21
conserved hypothetical protein	CP4_1362	4.5453	4.27051e-18
C4-dicarboxylate transporter	CP4_1365	2.55446	1.74723e-07
sensory box histidine kinase	CP4_1366	2.1226	8.99393e-07
sensory box histidine kinase	CP4_1367	3.20969	4.46729e-08
regulatory protein PfoR	CP4_1368	5.52197	8.66344e-38
L-serine dehydratase, iron-sulfur-dependent,	CP4_1369	4.88567	1.27802e-28
L-serine dehydratase, iron-sulfur-dependent,	CP4_1370	5.22568	5.61259e-46
2-nitropropane dioxygenase family oxidoreduc	CP4_1373	-10.8194	3.06464e-86
aminopeptidase	CP4_1376	2.00443	5.6754e-06
conserved hypothetical protein	CP4_1383	2.76258	1.20431e-07
probable M18 family aminopeptidase 1	CP4_1387	2.15318	9.54348e-05
putative endoribonuclease L-PSP	CP4_1391	3.25281	7.09354e-07
conserved hypothetical protein	CP4_1392	3.08583	3.76813e-06
rubredoxin/flavodoxin/oxidoreductase	CP4_1393	2.52184	2.25437e-17
extracellular solute-binding protein	CP4_1407	2.22106	1.01418e-06
extracellular solute-binding protein	CP4_1409	5.80715	2.79974e-36
transcriptional regulator, ArsR family/dinit	CP4_1410	4.25308	8.52982e-36
aminobenzoyl-glutamate utilization protein A	CP4_1411	2.84211	9.91297e-08
conserved hypothetical protein	CP4_1421	-3.97829	0.262177
thiosulfate sulfurtransferase	CP4_1434	-2.26024	8.5248e-05
conserved hypothetical protein	CP4_1436	-2.48193	0.0152727
ferredoxin	CP4_1447	-2.0456	0.0460286
MarR family transcriptional regulator	CP4_1449	-6.42073	2.17267e-38
3-oxoacyl-[acyl-carrier-protein] synthase 3	CP4_1450	-6.25205	1.54683e-40
malonyl CoA-acyl carrier protein transacylas	CP4_1451	-3.16221	2.18908e-23
3-oxoacyl-[acyl-carrier-protein] reductase	CP4_1452	-3.33434	1.08442e-21
beta-ketoacyl-acyl-carrier-protein synthase	CP4_1453	-3.75889	1.96834e-27
acetyl-CoA carboxylase, biotin carboxyl carr	CP4_1454	-3.57946	8.18602e-27
beta-hydroxyacyl-(acyl-carrier-protein) dehy	CP4_1455	-3.39561	2.44341e-26
acetyl-CoA carboxylase, biotin carboxylase s	CP4_1456	-3.73649	3.53803e-31
acetyl-CoA carboxylase, carboxyl transferase	CP4_1457	-4.34253	2.17267e-38
acetyl-CoA carboxylase, carboxyl transferase	CP4_1458	-5.42965	1.37857e-41
hypothetical protein	CP4_1460	-3.02204	2.91997e-05
conserved hypothetical protein	CP4_1469	-2.09924	1
choloylglycine hydrolase family protein	CP4_1474	2.8645	5.92654e-16
conserved hypothetical protein	CP4_1479	4.15841	6.71236e-11
RNA chaperone Hfq	CP4_1486	2.19588	1.00133e-08
threonine dehydratase	CP4_1492	5.83817	3.46324e-26
conserved hypothetical protein	CP4_1497	-2.29902	1.14101e-06
acetyltransferase	CP4_1504	2.0441	3.07803e-08
conserved hypothetical protein	CP4_1505	-2.11168	0.0704201
beta-lactamase, putative	CP4_1514	5.7522	1.42601e-17
6-phosphofructokinase 2	CP4_1515	4.32546	1.74243e-19
conserved hypothetical protein	CP4_1521	-2.56455	0.72949
conserved hypothetical protein	CP4_1537	2.15575	3.71644e-07
thioesterase family protein	CP4_1552	-2.75081	3.86517e-12
putative ftsk/spoiiie and related protein	CP4_1572	-2.09926	1
O-GlcNAcase NagJ	CP4_1581	3.69877	8.1273e-15
superoxide dismutase [Mn]	CP4_1583	2.72015	4.97116e-07
conserved hypothetical protein	CP4_1584	-2.4698	0.0127451
conserved hypothetical protein	CP4_1597	4.58946	1.09928e-13
conserved hypothetical protein	CP4_1598	2.50315	0.011743
conserved hypothetical protein	CP4_1599	4.71828	1.31721e-09
conserved hypothetical protein	CP4_1607	2.23201	3.19627e-06
conserved hypothetical protein	CP4_1608	2.18336	1.39843e-07
conserved hypothetical protein	CP4_1609	2.75132	3.51152e-10
oligopeptide transporter, OPT family	CP4_1623	-2.01797	1.5622e-09
hyaluronidase	CP4_1624	3.25444	7.47311e-12
hyalurononglucosaminidase	CP4_1625	3.18582	7.69846e-11
conserved hypothetical protein	CP4_1636	3.00308	1
phosphopyruvate hydratase	CP4_1648	3.18945	5.85806e-12
conserved hypothetical protein	CP4_1649	4.40167	5.96121e-09
glutamate:gamma-aminobutyrate antiporter	CP4_1650	4.22801	2.20567e-08
His/Glu/Gln/Arg/opine ABC transporter permea	CP4_1676	-4.76786	0.123003
membrane protein, putative	CP4_1678	-3.16898	4.12216e-07
hydroxyethylthiazole kinase	CP4_1688	2.81879	8.93201e-10
phosphomethylpyrimidine kinase	CP4_1689	2.04649	0.000117779
aldose 1-epimerase	CP4_1696	3.88175	1.43823e-29
galactokinase	CP4_1697	5.78952	2.30669e-48
galactose-1-phosphate uridylyltransferase	CP4_1698	5.58376	4.42063e-51
conserved hypothetical protein	CP4_1708	2.39815	0.413607
conserved hypothetical protein	CP4_1712	2.92899	9.85342e-09
YbiE/YbiF family membrane protein	CP4_1717	2.34423	0.0290584
acetyltransferase	CP4_1718	2.89093	1.08753e-09
sodium:neurotransmitter symporter family pro	CP4_1720	-5.13462	2.82165e-40
conserved hypothetical protein	CP4_1737	-2.15845	0.10955
purine nucleoside phosphorylase	CP4_1751	2.55643	4.92635e-08
ACT domain-containing protein PheB	CP4_1766	2.50898	2.05153e-14
putative alpha-mannosidase MngB	CP4_1767	2.10006	8.01461e-10
ATP-dependent chaperone protein ClpB	CP4_1782	3.38029	2.34994e-20
sulfite reductase, subunit C	CP4_1793	3.21465	0.00566767
sulfite reductase, subunit B	CP4_1794	3.16153	0.00339215
sulfite reductase, subunit A	CP4_1795	2.94974	0.00439984
PTS system, IID component	CP4_1815	2.94168	9.05937e-07
probable phosphotransferase enzyme IIB compo	CP4_1817	2.76329	2.59319e-06
mate efflux family protein	CP4_1836	-2.10882	7.90953e-10
ABC transporter, ATP-binding protein	CP4_1837	-2.05806	2.36359e-07
ABC transporter, permease protein	CP4_1838	-2.05155	5.91294e-09
citrulline cluster-linked gene	CP4_1849	-2.24701	3.44165e-09
conserved hypothetical protein	CP4_1872	2.50304	1.3561e-13
conserved hypothetical protein	CP4_1881	5.44411	1.5811e-16
conserved hypothetical protein	CP4_1883	-2.91536	0.72949
pts system, sucrose-specific iibc component	CP4_1887	4.29558	6.0228e-15
conserved hypothetical protein	CP4_1888	3.91682	7.09734e-23
sulfite reductase, subunit C	CP4_1889	6.55173	2.1926e-08
sulfite reductase, subunit B	CP4_1890	6.55156	3.94604e-08
sulfite reductase, subunit A	CP4_1891	6.593	3.18921e-08
dethiobiotin synthase	CP4_1896	-3.81521	2.3764e-08
biotin synthase	CP4_1897	-4.59868	3.02182e-11
protein BioY	CP4_1898	-8.89221	1.60387e-11
ABC transporter, permease protein	CP4_1932	5.75473	1.74542e-37
ABC transporter, permease protein	CP4_1933	6.12855	1.19981e-49
putative carbohydrate transport ATP-binding	CP4_1934	6.3427	1.85539e-47
Bmp family lipoprotein	CP4_1935	6.91356	6.16847e-52
pullulanase	CP4_1942	2.25307	1.86532e-11
1,4-alpha-glucan branching enzyme	CP4_1943	3.23581	1.04285e-12
conserved hypothetical protein	CP4_1944	3.21249	6.99048e-14
conserved hypothetical protein	CP4_1947	4.21945	2.04663e-22
major facilitator transporter	CP4_1960	2.29843	0.000498678
cation efflux family protein	CP4_1978	2.05761	0.000470712
ribose operon repressor	CP4_1983	2.91484	6.81752e-13
D-ribose-binding protein	CP4_1984	4.59149	1.99646e-23
ribose transport system permease protein Rbs	CP4_1985	4.83725	3.67919e-17
ribose import ATP-binding protein RbsA	CP4_1986	5.23779	4.75266e-22
D-ribose pyranase	CP4_1987	3.61235	2.96602e-14
ribokinase	CP4_1988	3.81027	4.108e-17
phosphoenolpyruvate carboxykinase	CP4_2012	2.38007	9.60312e-09
single-strand binding protein family	CP4_2024	2.50533	0.000326553
stage V sporulation protein S	CP4_2028	3.79161	5.78941e-12
transcriptional regulator NrdR	CP4_2116	2.33696	4.96668e-12
conserved hypothetical protein	CP4_2121	-3.64157	0.439722
nitrate reductase electron transfer subunit	CP4_2153	2.06525	0.00413418
nitrate reductase, catalytic subunit	CP4_2154	2.17035	0.00373007
conserved hypothetical protein	CP4_2159	2.52157	0.439722
D-alanyl-D-alanine carboxypeptidase	CP4_2163	3.47917	8.27466e-19
pyrimidine-nucleoside phosphorylase	CP4_2164	6.00088	2.55852e-27
stage III sporulation protein AF	CP4_2184	-3.01348	0.0142827
stage III sporulation protein AC	CP4_2187	-2.09712	1
conserved hypothetical protein	CP4_2192	-2.94177	0.0240857
conserved hypothetical protein	CP4_2193	-4.11726	0.417418
conserved hypothetical protein	CP4_2194	-3.69446	0.000437651
calx-beta domain-containing protein	CP4_2232	2.4716	3.20891e-10
hypothetical protein	CP4_2239	-4.12664	0.420422
BadF/BadG/BcrA/BcrD ATPase family protein	CP4_2253	2.08985	2.53874e-08
small acid-soluble spore protein beta	CP4_2259	-4.67208	0.187925
2',3'-cyclic nucleotide 2'-phosphodiesterase	CP4_2307	6.96993	2.52818e-18
amino-acid carrier protein AlsT	CP4_2319	-2.64575	4.50804e-14
alpha/beta fold family hydrolase	CP4_2344	2.14787	7.8296e-08
conserved hypothetical protein	CP4_2352	-2.94047	0.0545595
conserved hypothetical protein	CP4_2400	-2.54742	4.83642e-06
radical SAM domain-containing protein	CP4_2401	-2.85753	1.50422e-12
integral membrane protein	CP4_2402	-3.12537	1.9518e-18
iunh family nucleoside hydrolase	CP4_2403	-2.92369	1.69552e-15
spore coat protein	CP4_2411	-2.78579	0.00145169
pyruvate, phosphate dikinase	CP4_2412	3.7636	1.25179e-15
CBS domain-containing protein	CP4_2413	2.172	5.86467e-09
chaperone protein DnaJ	CP4_2437	2.91949	3.2825e-12
chaperone protein DnaK	CP4_2438	3.51919	4.18106e-12
co-chaperone GrpE	CP4_2439	3.29926	3.54779e-09
heat-inducible transcription repressor HrcA	CP4_2440	3.62561	1.10659e-11
stage V sporulation protein AE	CP4_2450	-2.26331	0.02637
stage V sporulation protein AC	CP4_2452	-2.83887	0.0328104
HAD hydrolase, family IB	CP4_2461	-2.03958	8.15718e-07
glutamate decarboxylase	CP4_2463	5.28595	3.15437e-11
inner membrane protein YhiM	CP4_2464	3.21095	3.40514e-07
glutamate:gamma-aminobutyrate antiporter	CP4_2465	3.78281	1.33735e-06
UV damage endonuclease UvdE	CP4_2477	-2.08019	0.000804819
trans-2-enoyl-CoA reductase	CP4_2479	-3.90303	6.16426e-14
ROK family protein	CP4_2482	2.75809	9.3608e-09
extracellular solute-binding protein	CP4_2483	4.54611	3.08349e-38
ABC transporter, permease protein	CP4_2486	4.64933	9.09962e-19
ABC transporter, permease protein	CP4_2487	4.57768	9.38076e-16
membrane protein, putative	CP4_2494	2.08599	0.0201966
conserved hypothetical protein	CP4_2502	2.31956	6.7132e-06
two-component sensor histidine kinase	CP4_2503	2.31484	6.57758e-07
transcriptional regulatory protein WalR	CP4_2504	2.90833	1.95884e-06
conserved hypothetical protein	CP4_2505	2.19061	8.43612e-06
major facilitator family transporter	CP4_2515	7.70093	1.66764e-16
ComE operon protein	CP4_2523	-2.72575	9.82681e-06
ribonuclease, Rne/Rng family	CP4_2534	-2.00091	1.84967e-06
CBS domain-containing protein	CP4_2568	3.20562	7.32583e-17
ribosome-associated factor Y	CP4_2578	4.95496	4.23532e-17
sporulation transcriptional regulator spoiii	CP4_2588	3.00308	1
putative peptidase	CP4_2589	3.79376	3.43529e-12
transposase //family protein	CP4_2639	-2.8457	0.00142546
hypothetical protein	CP4_2640	-3.43884	0.439722
conserved hypothetical protein	CP4_2657	3.92204	0.439732
oligopeptide transport ATP-binding protein A	CP4_2688	2.99922	1.27079e-12
oligopeptide transport ATP-binding protein A	CP4_2689	2.81857	1.7186e-11
oligopeptide ABC transporter, permease prote	CP4_2690	2.50454	1.09105e-09
oligopeptide ABC transporter, permease prote	CP4_2691	3.00341	2.5269e-13
oligopeptide/dipeptide ABC transporter, olig	CP4_2692	3.34723	2.93421e-18
major facilitator family transporter	CP4_2693	3.80672	0.000945703
chaperonin GroL	CP4_2709	2.90441	4.00137e-18
chaperonin GroS	CP4_2710	2.53898	5.34314e-08
mannose-1-phosphate guanylyltransferase	CP4_2744	2.43773	1.1251e-05
beta-glucosidase A	CP4_2745	2.14778	7.55026e-07
conserved hypothetical protein	CP4_2760	2.45493	3.14427e-10
putative glycogen debranching enzyme, archae	CP4_2781	3.24978	1.45118e-20
glycogen phosphorylase	CP4_2782	4.52445	4.10181e-32
4-alpha-glucanotransferase	CP4_2783	4.49254	3.8182e-26
alpha-glucosidase 2	CP4_2784	2.80626	7.32583e-17
HTH-type transcriptional regulator MalR	CP4_2785	2.92863	9.2035e-21
maltose ABC transporter, permease protein	CP4_2786	4.99878	2.03283e-35
maltose ABC transporter	CP4_2787	5.07551	1.93684e-32
chain B, X-Ray Structures Of The Maltose-Mal	CP4_2788	5.96376	2.83766e-45
PucR family transcriptional regulator	CP4_2789	2.68112	2.40795e-13
multiple sugar-binding transport ATP-binding	CP4_2790	3.16728	1.7574e-12
ribosomal protein L30	CP4_2832	-2.023	2.24191e-12
ribosomal protein L18	CP4_2834	-2.1688	2.21759e-13
conserved hypothetical protein	CP4_2878	2.86435	7.9278e-08
conserved hypothetical protein	CP4_2883	-2.09631	1
conserved hypothetical protein	CP4_2898	-5.14395	0.0519624
formate--tetrahydrofolate ligase	CP4_2921	-2.10349	2.07969e-11
S4 domain-containing protein	CP4_2931	-2.17083	2.36359e-07
LacI family transcription regulator	CP4_2947	2.36643	8.17234e-07
heme/steroid binding domain-containing prote	CP4_2952	-2.33525	1.45699e-05
Na+/H+ antiporter family protein	CP4_2981	2.42843	0.000347966
aldehyde-alcohol dehydrogenase	CP4_2986	-5.06782	4.564e-39
molybdopterin oxidoreductase, 4Fe-4S cluster	CP4_3005	8.93053	9.32073e-96
pyridine nucleotide-disulfide family oxidore	CP4_3006	8.35951	6.61453e-104
BFD/	CP4_3007	9.49757	3.85982e-87
glycerol kinase	CP4_3008	5.68319	2.47404e-43
glycerol uptake operon antiterminator	CP4_3009	6.03551	5.28571e-32
glycerol uptake facilitator	CP4_3010	5.59099	1.48744e-39
conserved hypothetical protein	CP4_3011	3.9494	0.440971
conserved hypothetical protein	CP4_3027	-2.2093	5.01197e-06
nucleoside recognition domain protein	CP4_3043	4.28194	1.73577e-30
cold-shock DNA-binding domain-containing pro	CP4_3056	2.39229	3.98836e-07
AraC family transcriptional regulator	CP4_3079	3.32551	1.99756e-09
tetracycline resistance protein TetP	CP4_3080	2.59964	2.51104e-05
conserved hypothetical protein	CP4_3084	-2.91453	0.72949
conserved hypothetical protein	CP4_3100	-4.36157	0.280898
Ydg	CP4_3112	-2.49485	0.00134769
hypothetical protein	CP4_3121	2.09131	0.026034
conserved hypothetical protein	CP4_3129	2.16978	1.00262e-10
modification methylase ScrFIB	CP4_3145	3.0031	1
DNA Polymerase III alpha chain	CP4_3172	3.03023	0.72949
conserved hypothetical protein	CP4_3359	2.03603	0.00312971
prophage Lp2 protein 29	CP4_3364	-3.01946	0.0730403
DNA-binding protein	CP4_3366	-3.21057	0.44019
cI2009	CP4_3367	-2.10005	1
conserved hypothetical protein	CP4_3368	-2.09546	1
conserved hypothetical protein	CP4_3370	2.31637	0.0012278
putative calcium-binding protein H	CP4_3419	-2.00283	0.184509
LexA repressor	CP4_3431	-3.40871	0.00615745
transporter, major facilitator family	CP4_3432	2.14064	0.00239341
putative heme biosynthesis protein	CP4_3433	4.6591	7.84291e-13
putative radical SAM domain-containing prote	CP4_3434	4.45581	4.2952e-12
conserved hypothetical protein	CP4_3436	-2.58969	0.174925
conserved hypothetical protein	CP4_3437	2.19194	5.46387e-05
putative ATPase	CP4_3438	2.23932	1.37681e-05
transcriptional regulator	CP4_3439	2.49967	0.00459327
conserved hypothetical protein	CP4_3440	3.66173	9.32567e-08
beta2 toxin	CP4_3441	3.05503	1.11968e-10
M protein trans-acting positive regulator (M	CP4_3444	-4.59717	0.00513014
putative radical SAM domain-containing prote	CP4_3445	-3.84614	7.92657e-05
putative internalin	CP4_3446	-4.33485	0.0100983
chitinase B	CP4_3454	6.13555	1.59636e-23
chitodextrinase	CP4_3455	6.8096	3.91253e-28
putative beta-toxin	CP4_3459	2.17183	0.00195234
conserved hypothetical protein	CP4_3461	-2.61195	0.00175026
diguanylate cyclase/phosphodiesterase with P	CP4_3478	-2.70691	5.55912e-06
conserved hypothetical protein	CP4_3559	4.02819	5.15527e-18
hypothetical protein	CP4_3568	4.24165	1.50819e-19
resolvase/recombinase	CP4_3569	2.53335	1.1285e-10

## Sheet: PM-RM
	GENE_TITLE	GENE_ID	logFC	FDR
	L-serine dehydratase, iron-sulfur-dependent,	CP4_0004	3.74331	1.23304e-25
	L-serine dehydratase, iron-sulfur-dependent,	CP4_0005	3.53255	1.83244e-27
	single-stranded DNA-binding protein	CP4_0022	-2.48475	1.19843e-11
	ribosomal protein S6	CP4_0023	-2.29746	1.64308e-13
	16S rRNA methyltransferase GidB	CP4_0034	-2.16257	2.03937e-05
	conserved hypothetical protein	CP4_0054	2.26917	1.16214e-11
	conserved hypothetical protein	CP4_0061	2.30405	5.58302e-07
	peptidase T	CP4_0067	5.35163	2.25415e-21
	conserved hypothetical protein	CP4_0070	-2.18856	1.97243e-05
	phospholipase C	CP4_0080	2.79278	4.52634e-08
	lipoprotein, putative	CP4_0088	-3.00878	2.02767e-12
	translation elongation factor G	CP4_0124	7.28152	3.2589e-32
	transcription repressor of myo-inositol cata	CP4_0128	3.94211	1.18021e-16
	DNA-binding protein IolR	CP4_0129	3.90638	8.3788e-15
	alcohol dehydrogenase, iron-containing	CP4_0130	8.78131	5.39187e-20
	fructose-bisphosphate aldolase	CP4_0131	9.64456	1.50161e-24
	5-dehydro-2-deoxygluconokinase	CP4_0132	9.56658	6.65594e-22
	myo-inositol catabolism protein	CP4_0133	8.87918	2.90741e-22
	3D-(3,5/4)-trihydroxycyclohexane-1,2-dione h	CP4_0134	9.25816	5.68101e-23
	inositol 2-dehydrogenase	CP4_0135	9.66041	1.59814e-23
	inosose dehydratase	CP4_0136	9.39899	2.28194e-22
	Na+/solute symporter	CP4_0137	9.77284	1.56883e-20
	Gfo/Idh/MocA family oxidoreductase	CP4_0138	9.57696	5.02171e-23
	formate/nitrite transporter family protein	CP4_0139	9.8307	2.86223e-18
	3-hydroxybutyryl-CoA dehydratase	CP4_0140	9.41213	2.00183e-18
	propionate CoA-transferase	CP4_0141	9.24038	1.36637e-19
	butyryl-CoA dehydrogenase	CP4_0142	9.14469	1.36637e-19
	conserved hypothetical protein	CP4_0143	5.51397	1.06181e-12
	glycerol dehydrogenase	CP4_0144	2.92189	6.21114e-06
	dihydroxyacetone kinase	CP4_0145	2.38292	4.85393e-05
	EmrB/QacA family drug resistance transporter	CP4_0146	3.78261	4.87068e-30
	conserved hypothetical protein	CP4_0147	7.07925	1.36981e-19
	conserved hypothetical protein	CP4_0150	2.57436	2.77058e-06
	conserved hypothetical protein	CP4_0171	3.35475	8.65354e-16
	C4-dicarboxylate transporter family protein	CP4_0174	2.62563	0.0628232
	putative competence-damage inducible protein	CP4_0178	2.41049	3.04226e-15
	rubrerythrin	CP4_0182	5.17452	1.59724e-17
	septicolysin-delta toxin	CP4_0203	4.0908	8.55416e-27
	inner membrane transporter YgjI	CP4_0204	2.07344	0.00280585
	beta-galactosidase 1	CP4_0205	2.0757	0.00313621
	arginine deiminase	CP4_0206	11.5083	3.02029e-30
	ornithine carbamoyltransferase	CP4_0207	11.57	8.50261e-34
	arginine/ornithine antiporter	CP4_0208	10.6301	1.32031e-29
	carbamate kinase	CP4_0209	10.9479	3.96225e-29
	arginine regulator	CP4_0210	9.33024	3.87592e-26
	large conductance mechanosensitive channel p	CP4_0213	-2.88437	2.83879e-21
	UbiE/COQ5 family methlytransferase	CP4_0214	-4.49168	6.97542e-08
	cystathionine beta-lyase	CP4_0215	-4.21844	2.26169e-07
	cysteine synthase	CP4_0216	-4.15594	1.86255e-07
	S-ribosylhomocysteinase LuxS	CP4_0217	-2.85474	4.99048e-05
	ABC transporter permease protein	CP4_0219	3.91345	1.33244e-19
	daunorubicin resistance transmembrane protei	CP4_0220	4.27485	5.0142e-14
	ABC transporter, ATP-binding protein	CP4_0221	4.32011	9.39685e-22
	N-acetylmannosamine-6-P epimerase	CP4_0223	7.33073	3.5645e-51
	N-acetylneuraminate lyase	CP4_0224	8.61825	2.79612e-54
	sodium:solute transporter	CP4_0225	7.90847	1.84631e-38
	conserved hypothetical protein	CP4_0226	8.61887	2.93776e-38
	ROK family protein	CP4_0227	5.09108	3.42895e-34
	RpiR family transcriptional regulator	CP4_0228	3.06877	2.1712e-16
	RpiR family transcriptional regulator	CP4_0229	3.44484	4.54381e-21
	conserved hypothetical protein	CP4_0230	2.82894	1.73965e-11
	cobalamin biosynthesis protein CbiM	CP4_0233	-2.79254	2.41817e-15
	cobalt transport protein CbiN	CP4_0234	-2.82965	1.93429e-14
	cobalt ABC transporter, permease protein Cbi	CP4_0235	-2.20206	5.91339e-11
	cobalt import ATP-binding protein CbiO 1	CP4_0236	-2.19931	1.8515e-11
	conserved hypothetical protein	CP4_0237	2.81803	2.64101e-09
	protein of unknown function	CP4_0242	4.92643	1.04885e-10
	membrane protein, putative	CP4_0247	2.3009	2.34462e-07
	heme oxygenase 2	CP4_0251	4.96922	2.20102e-23
	nuclease sbcCD subunit D	CP4_0252	2.79436	1.64859e-18
	nuclease sbcCD subunit C	CP4_0253	2.71565	9.2463e-16
	acetate kinase	CP4_0254	3.11146	1.26441e-24
	conserved hypothetical protein	CP4_0274	7.96248	1.31745e-19
	conserved hypothetical protein	CP4_0276	-2.09125	4.65282e-06
	Tat (twin-arginine translocation) pathway si	CP4_0289	5.94756	1.20761e-17
	conserved hypothetical protein	CP4_0293	2.55555	0.0527392
	NAD-dependent deacetylase	CP4_0294	3.38879	9.40802e-15
	membrane protein, putative	CP4_0301	2.41409	3.27048e-08
	putative peroxiredoxin bcp	CP4_0305	3.40339	1.6338e-22
	UDP-glucose 4-epimerase	CP4_0326	2.64883	1.03253e-16
	type A flavoprotein FprA	CP4_0328	2.58166	7.67023e-09
	endo-beta-N-acetylglucosaminidase	CP4_0329	5.71477	5.27652e-48
	L-lactate permease	CP4_0350	4.23314	5.75793e-11
	electron transfer flavoprotein subunit beta	CP4_0351	6.18102	1.77705e-11
	protein FixB	CP4_0352	7.0889	1.61204e-12
	glycolate oxidase subunit	CP4_0353	5.87931	1.24248e-11
	conserved hypothetical protein	CP4_0354	5.71532	4.05511e-19
	xanthine phosphoribosyltransferase	CP4_0364	-2.0556	0.000154628
	amino acid transporter	CP4_0366	3.35194	2.20616e-13
	aspartate 4-decarboxylase	CP4_0370	4.73611	3.84655e-23
	conserved hypothetical protein-VR2	CP4_0378	2.20085	7.07017e-07
	conserved hypothetical protein-VR2	CP4_0379	2.10875	8.75903e-06
	conserved hypothetical protein	CP4_0399	-2.11298	1.26041e-12
	23S rRNA (uracil-5-)-methyltransferase RumA	CP4_0404	-2.33136	4.23264e-09
	extracellular solute-binding protein VR-5	CP4_0445	6.56354	2.79436e-26
	ABC transporter-VR5	CP4_0446	4.65412	4.57334e-15
	suger ABC transporter-VR5	CP4_0447	4.46887	3.34667e-18
	conserved hypothetical protein	CP4_0450	2.12493	6.80657e-10
	67 kDa myosin-cross-reactive antigen family	CP4_0452	3.30599	0.000271212
	phosphopentomutase	CP4_0473	2.10746	3.4595e-06
	arginine/ornithine antiporter	CP4_0474	6.70463	2.90631e-17
	histidine decarboxylase, pyruvoyl type	CP4_0475	7.46808	2.58756e-16
	purine nucleoside phosphorylase I, inosine a	CP4_0485	3.51999	1.00009e-10
	transporter	CP4_0486	2.6546	7.83738e-10
	cyclic nucleotide-binding protein	CP4_0487	2.63163	6.34444e-13
	conserved hypothetical proteinVR10A	CP4_0494	2.4892	3.2333e-15
	oxidoreductase, FAD-binding-VR10A	CP4_0496	2.11963	0.0119702
	monooxygenaseVR10A	CP4_0497	2.03959	0.022517
	chaperone protein HtpG	CP4_0502	3.3935	3.36129e-10
	oligo-1,6-glucosidase	CP4_0506	2.8595	1.21091e-17
	pts system, iibc component	CP4_0507	3.37971	7.39595e-28
	endonuclease/exonuclease/phosphatase family	CP4_0508	2.80656	6.71729e-18
	glycerophosphodiester phosphodiesterase	CP4_0509	9.6232	1.2894e-28
	inner membrane protein YihN	CP4_0510	9.39618	3.20139e-31
	twin-arginine translocation pathway signal	CP4_0514	6.48713	7.23575e-52
	acetyltransferase	CP4_0522	2.40646	2.1872e-11
	conserved hypothetical protein	CP4_0523	4.55919	1.87584e-15
	conserved hypothetical protein	CP4_0524	4.35117	1.84911e-16
	capsular polysaccharide biosynthsis protein	CP4_0549	-2.12651	2.3743e-10
	UDP-glucose 4-epimerase	CP4_0565	-2.05902	1.04885e-10
	signal peptidase I	CP4_0573	-2.07864	0.00170129
	sortase, SrtB family	CP4_0575	-2.11075	0.00158991
	sensor histidine kinase	CP4_0578	-2.40284	1.77516e-08
	conserved hypothetical protein	CP4_0594	9.26416	4.82637e-33
	membrane protein	CP4_0596	-2.05092	0.000308678
	conserved hypothetical protein	CP4_0606	3.88769	6.14627e-13
	conserved hypothetical protein	CP4_0607	3.5047	2.11505e-20
	ferredoxin-nitrite reductase	CP4_0608	3.76842	2.21417e-26
	conserved hypothetical protein	CP4_0615	3.96819	4.19179e-28
	riboflavin biosynthesis protein RibD	CP4_0628	-2.42005	9.68121e-06
	riboflavin synthase, alpha subunit	CP4_0629	-2.17483	3.76736e-05
	riboflavin biosynthesis protein ribBA	CP4_0630	-2.54421	0.0001016
	YugU	CP4_0632	4.64861	1.17563e-27
	conserved hypothetical protein	CP4_0633	3.71225	1.22501e-15
	carbohydrate ABC transporter substrate-bindi	CP4_0637	3.47289	9.53657e-06
	ABC transporter, permease protein	CP4_0638	3.04239	1.22431e-05
	ABC transporter, permease protein	CP4_0639	2.83966	0.000111355
	1-phosphofructokinase	CP4_0646	-2.23263	3.48988e-07
	glutaminase A	CP4_0652	8.57109	1.06059e-19
	MgtC family protein	CP4_0653	3.78338	5.12106e-08
	probable M18 family aminopeptidase 2	CP4_0670	2.32947	1.05739e-11
	putative membrane protein YdgH	CP4_0673	3.13121	9.13547e-10
	peptide chain release factor 3	CP4_0674	-2.51487	1.32536e-09
	conserved hypothetical protein	CP4_0675	-2.51097	7.33724e-12
	glucose-1-phosphate thymidylyltransferase	CP4_0679	-2.71179	1.10128e-16
	dTDP-4-dehydrorhamnose 3,5-epimerase	CP4_0680	-2.20229	5.17169e-11
	dTDP-4-dehydrorhamnose reductase	CP4_0681	-2.13313	3.64224e-10
	dTDP-glucose 4,6-dehydratase	CP4_0682	-2.32099	2.18766e-13
	choline kinase	CP4_0692	-2.55805	7.0485e-13
	anaerobic sulfatase-maturating enzyme	CP4_0700	2.01014	3.93051e-09
	conserved hypothetical protein	CP4_0732	4.22387	1.80192e-22
	4Fe-4S ferredoxin iron-sulfur binding domain	CP4_0733	4.46751	2.05088e-23
	DeoR family transcriptional regulator	CP4_0734	2.74823	1.43946e-12
	probable L-ascorbate-6-phosphate lactonase U	CP4_0735	6.55623	2.03628e-41
	phosphotransferase system mannitol/fructose-	CP4_0736	10.0902	1.27604e-50
	ascorbate-specific permease IIC component Ul	CP4_0737	7.81061	6.61084e-33
	PTS system enzyme IIB component	CP4_0738	9.3616	1.88233e-41
	conserved hypothetical protein	CP4_0739	7.49309	4.88449e-36
	L-ribulose-5-phosphate 4-epimerase	CP4_0740	6.52274	5.59916e-33
	putative hexulose-6-phosphate isomerase	CP4_0741	6.65881	8.58626e-46
	F5/8 type C domain-containing protein	CP4_0743	3.57036	2.59361e-07
	conserved hypothetical protein	CP4_0746	5.64535	1.83565e-24
	conserved hypothetical protein	CP4_0748	2.47358	0.000354342
	conserved hypothetical protein	CP4_0750	3.11076	3.58017e-11
	deoxyuridine 5-triphosphate nucleotidohydrol	CP4_0755	4.86139	4.56509e-14
	rubredoxin/rubrerythrin	CP4_0767	3.28294	1.77462e-10
	rubredoxin/rubrerythrin	CP4_0768	3.56652	1.72945e-10
	choloylglycine hydrolase	CP4_0790	3.06999	5.76685e-21
	conserved hypothetical protein	CP4_0793	5.38018	1.69141e-37
	putative monogalactosyldiacylglycerol syntha	CP4_0795	3.81947	5.18679e-11
	sialidase-nanI	CP4_0806	7.0533	3.20957e-35
	cyclically-permuted mutatrotase family prote	CP4_0807	7.56633	4.31687e-41
	conserved hypothetical protein	CP4_0810	2.46182	3.63838e-10
	thioredoxin	CP4_0819	2.86958	5.80683e-13
	lipase	CP4_0822	3.72158	1.06053e-19
	carbon starvation protein CstA	CP4_0823	7.14271	6.06629e-29
	cytosine deaminase	CP4_0837	2.39996	1.60355e-06
	creatininase	CP4_0838	4.23942	3.40696e-13
	sugar glycoside-pentoside-hexuronide	CP4_0851	6.59712	1.64916e-24
	lactose operon transcription activator	CP4_0852	4.12309	1.57713e-19
	beta-galactosidase	CP4_0853	6.67926	3.2941e-19
	putative hemerythrin HHE cation binding doma	CP4_0856	4.75151	5.72957e-43
	iron-sulfur cluster repair di-iron protein	CP4_0857	5.27636	3.17506e-47
	flavohemoprotein	CP4_0860	4.05082	1.59521e-35
	rubredoxin	CP4_0862	5.55504	1.22498e-17
	metallo-beta-lactamase family protein	CP4_0863	4.45836	1.46527e-25
	conserved hypothetical protein	CP4_0882	3.75127	5.93279e-07
	neopullulanase	CP4_0886	4.13079	3.23185e-25
	protein Dde_0807	CP4_0887	8.48474	9.76354e-45
	conserved hypothetical protein	CP4_0889	11.273	8.66752e-30
	conserved hypothetical protein	CP4_0897	2.85019	7.66187e-05
	endo-beta-N-acetylglucosaminidase	CP4_0898	3.15232	1.55485e-17
	beta-galactosidase	CP4_0909	2.92297	8.32777e-16
	conserved hypothetical protein	CP4_0921	6.81666	4.2898e-15
	conserved hypothetical protein	CP4_0922	6.28768	9.48632e-35
	stress responsive alpha-beta barrel domain-c	CP4_0927	4.45577	5.4269e-23
	aminotransferase, class V	CP4_0928	3.29302	3.59869e-24
	alpha-mannosidase G	CP4_0931	6.87227	9.07769e-54
	NADH-dependent butanol dehydrogenase a	CP4_0933	2.4951	5.11139e-14
	ATP-dependent RNA helicase DbpA	CP4_0937	-2.19982	2.73333e-07
	conserved hypothetical protein	CP4_0938	4.68431	4.66038e-14
	Naglu~ plasmid	CP4_0941	2.02077	1.26634e-12
	conserved hypothetical protein	CP4_0950	3.13222	6.62961e-11
	metalloprotease	CP4_0951	3.43576	2.83474e-12
	NADPH-dependent butanol dehydrogenase	CP4_0979	4.92691	2.96355e-16
	propanediol utilization protein PduU	CP4_0980	3.19146	1.73414e-11
	ethanolamine utilization protein, EutP	CP4_0981	3.25763	1.46186e-13
	response regulator	CP4_0982	2.66524	5.0658e-10
	two-component sensor histidine kinase	CP4_0983	2.60369	2.20797e-11
	ethanolamine utilisation protein EutA	CP4_0984	5.22089	1.46532e-13
	ethanolamine ammonia-lyase, large subunit	CP4_0985	5.11749	1.54398e-11
	ethanolamine ammonia-lyase, light subunit	CP4_0986	5.0022	3.04395e-10
	ethanolamine utilization protein EutL	CP4_0987	4.7277	3.75175e-08
	propanediol utilization protein	CP4_0988	4.65563	4.5101e-09
	acetaldehyde dehydrogenase (acetylating)	CP4_0989	4.30515	2.78864e-08
	propanediol utilization protein PduA	CP4_0990	4.48526	4.05946e-12
	ethanolamine utilization cobalamin adenosylt	CP4_0991	4.07446	1.11284e-07
	propanediol utilization protein	CP4_0992	3.72396	1.1387e-07
	ethanolamine utilization protein	CP4_0993	3.91506	7.05526e-07
	ethanolamine utilization protein EutN	CP4_0994	3.65903	8.99117e-11
	putative ethanolamine utilization protein, P	CP4_0995	3.55647	1.92332e-09
	ethanolamine utilization protein EutH	CP4_0996	3.37777	2.3743e-10
	ethanolamine utilization protein EutQ	CP4_0997	3.53413	8.57131e-09
	EAL domain-containing protein	CP4_1002	2.2589	3.97375e-12
	conserved hypothetical protein	CP4_1004	3.64659	6.98279e-14
	anaerobic ribonucleoside-triphosphate reduct	CP4_1006	4.03962	1.39589e-08
	conserved hypothetical protein	CP4_1007	4.18857	4.47286e-09
	putative toxin-antitoxin system, VR27	CP4_1010	2.19852	6.3634e-08
	putative phage repressor	CP4_1012	2.29223	8.77386e-09
	toxin-antitoxin system, toxin component, Bro	CP4_1013	2.14896	9.9403e-09
	conserved hypothetical protein	CP4_1015	2.08806	0.000632005
	conserved hypothetical protein	CP4_1016	2.38251	4.03718e-06
	conserved hypothetical protein	CP4_1018	2.78992	1.19536e-07
	RecT family protein	CP4_1022	2.03311	1.26143e-05
	conserved hypothetical protein	CP4_1024	2.32485	8.55687e-05
	gp023	CP4_1041	-2.67825	2.75484e-07
	putative viral A-type inclusion protein	CP4_1063	2.14923	5.39932e-08
	putative phosphatase regulatory subunit	CP4_1064	2.24168	2.32819e-10
	flavoredoxin	CP4_1093	2.45489	4.65346e-12
	conserved hypothetical protein	CP4_1094	4.49965	9.09511e-21
	ProFAR isomerase associated superfamily	CP4_1099	2.14332	6.59264e-10
	methionyl-tRNA formyltransferase	CP4_1107	2.39323	6.12993e-09
	hypothetical protein	CP4_1137	4.89075	1.60203e-12
	conserved hypothetical protein	CP4_1138	4.43585	1.32436e-13
	hypothetical protein	CP4_1142	2.01767	3.94803e-10
	hypothetical protein	CP4_1152	3.40538	3.65862e-08
	conserved hypothetical protein-VR34	CP4_1154	2.45555	6.11474e-07
	conserved hypothetical protein-VR34	CP4_1158	2.47341	1.85011e-05
	conserved hypothetical protein	CP4_1159	2.01561	0.00901216
	conserved hypothetical protein	CP4_1161	3.02481	7.92142e-17
	conserved hypothetical protein	CP4_1162	3.32997	3.34667e-18
	pts system, N-acetylglucosamine-specific iib	CP4_1178	2.36172	1.17902e-05
	ferredoxin hydrogenase	CP4_1183	4.48613	7.45206e-13
	[Fe] hydrogenase	CP4_1184	4.46397	5.38886e-13
	extracellular solute-binding protein	CP4_1185	10.637	6.43726e-40
	extracellular solute-binding protein	CP4_1188	9.15925	4.07454e-37
	conserved hypothetical protein	CP4_1189	2.54223	2.59792e-07
	conserved hypothetical protein	CP4_1194	3.0314	0.000165395
	acetyltransferase	CP4_1195	2.22562	0.000234882
	pullulanase family protein	CP4_1196	8.106	1.88639e-51
	conserved hypothetical protein	CP4_1197	2.66198	5.39393e-06
	lipoprotein, putative	CP4_1198	2.86628	2.40044e-06
	glycosyl hydrolase family 20 protein	CP4_1212	3.46766	2.42728e-18
	conserved hypothetical protein	CP4_1213	3.80923	1.84444e-13
	conserved hypothetical protein	CP4_1214	3.65497	5.10395e-09
	conserved hypothetical protein	CP4_1219	2.08195	4.54263e-07
	AraC family transcriptional regulator	CP4_1221	3.97455	5.73807e-17
	sensor histidine kinase	CP4_1222	2.53881	8.83203e-10
	sugar ABC transporter, sugar-binding protein	CP4_1223	7.2897	9.48632e-35
	sugar ABC transporter, permease protein	CP4_1224	5.82558	4.20951e-25
	sugar ABC transporter, permease protein	CP4_1225	5.19101	7.05977e-19
	N-acetylglucosaminylphosphatidylinositol dea	CP4_1226	4.75571	1.75229e-20
	kojibiose phosphorylase	CP4_1227	3.9247	5.69229e-16
	conserved hypothetical protein	CP4_1228	2.11747	1.1335e-07
	GlcNAc-alpha-1,4-Gal-releasing endo-beta-gal	CP4_1229	2.81964	7.52174e-12
	conserved hypothetical protein	CP4_1246	10.9609	8.20496e-31
	conserved hypothetical protein	CP4_1256	7.03667	5.59589e-32
	conserved hypothetical protein	CP4_1257	2.96918	1.36888e-11
	membrane protein, putative	CP4_1260	3.65625	2.87511e-16
	conserved hypothetical protein	CP4_1261	3.34924	2.16099e-14
	probable pyridine nucleotide-disulfide oxido	CP4_1268	3.40422	4.19179e-28
	magnesium-translocating P-type ATPase	CP4_1277	3.89472	1.78312e-25
	bile acid 7-dehydroxylase 1/3	CP4_1278	3.38856	1.08782e-18
	conserved hypothetical protein	CP4_1290	3.57009	8.94327e-12
	conserved hypothetical protein	CP4_1291	4.02641	4.18298e-13
	metallo-beta-lactamase family protein	CP4_1292	3.78356	6.73133e-13
	sensor histidine kinase	CP4_1295	-2.45996	1.36717e-10
	glycerol dehydratase, large subunit	CP4_1297	-4.07806	5.18535e-07
	glycerol dehydratase, medium subunit	CP4_1298	-3.55561	2.89566e-06
	glycerol dehydratase, small subunit	CP4_1299	-3.67746	4.97106e-05
	glycerol dehydratase reactivation factor, la	CP4_1300	-3.58436	7.86564e-06
	ATP:cob(I)alamin adenosyltransferase	CP4_1302	-2.74562	0.00010128
	DhaG protein	CP4_1303	-2.03263	0.000933611
	1,3-propanediol dehydrogenase	CP4_1304	-2.7634	8.63797e-05
	amino acid permease family protein	CP4_1305	3.53295	6.22866e-13
	lysophospholipase	CP4_1312	2.89622	1.2675e-18
	pentapeptide repeat-containing protein	CP4_1313	-2.3339	4.9572e-06
	sodium:dicarboxylate symporter family protei	CP4_1315	-4.44837	4.76994e-11
	conserved hypothetical protein	CP4_1328	-2.47596	0.000248086
	membrane protein, putative	CP4_1339	-2.09222	1.57317e-08
	inner membrane transporter YjeM	CP4_1340	5.5397	7.00236e-28
	membrane protein, putative	CP4_1349	2.14258	1.38182e-12
	conserved hypothetical protein	CP4_1353	-2.285	1.52526e-06
	ferritin	CP4_1359	2.54352	1.42304e-10
	glycosyl hydrolase, family 20	CP4_1361	4.77757	7.3067e-33
	conserved hypothetical protein	CP4_1362	5.12545	3.69235e-22
	C4-dicarboxylate transporter	CP4_1365	4.16969	1.5674e-16
	regulatory protein PfoR	CP4_1368	2.88582	1.34945e-15
	aminopeptidase	CP4_1376	2.51056	7.83601e-09
	conserved hypothetical protein	CP4_1383	2.26647	4.13038e-06
	probable M18 family aminopeptidase 1	CP4_1387	3.85283	6.52729e-12
	putative endoribonuclease L-PSP	CP4_1391	5.69199	6.77307e-16
	conserved hypothetical protein	CP4_1392	4.29143	2.8725e-10
	metal-dependent phosphoesterase	CP4_1394	2.04034	1.11771e-05
	conserved hypothetical protein	CP4_1406	2.01038	8.14795e-07
	extracellular solute-binding protein	CP4_1407	3.69522	3.62599e-19
	extracellular solute-binding protein	CP4_1409	3.53775	9.76275e-18
	iron chelate ABC transporter permease protei	CP4_1423	-2.02766	1.51947e-10
	ferrichrome transport ATP-binding protein Fh	CP4_1424	-2.47628	7.37855e-14
	MTA/SAH nucleosidase	CP4_1431	-2.40507	2.66066e-06
	thiosulfate sulfurtransferase	CP4_1434	-4.65793	1.89828e-14
	alanine racemase family protein	CP4_1443	-2.13241	3.52106e-10
	hypothetical protein	CP4_1460	-2.07139	0.00484533
	conserved hypothetical protein	CP4_1473	2.08232	3.76121e-06
	choloylglycine hydrolase family protein	CP4_1474	4.30651	3.38433e-31
	tRNA-I(6)A37 thiotransferase enzyme MiaB	CP4_1475	-2.2604	2.46078e-09
	conserved hypothetical protein	CP4_1479	4.30735	1.04632e-11
	DNA mismatch repair protein MutS	CP4_1483	-2.07177	2.01578e-11
	DNA mismatch repair protein MutL	CP4_1484	-2.065	1.69996e-11
	tRNA delta(2)-isopentenylpyrophosphate trans	CP4_1485	-2.09093	1.36888e-11
	RNA chaperone Hfq	CP4_1486	2.92617	2.07312e-14
	aluminium resistance protein	CP4_1487	-2.70587	5.89134e-16
	threonine dehydratase	CP4_1492	6.26311	4.38568e-29
	conserved hypothetical protein	CP4_1497	-4.13746	2.73012e-17
	membrane spanning protein	CP4_1501	2.29403	3.32632e-13
	beta-lactamase, putative	CP4_1514	5.75318	8.21959e-18
	6-phosphofructokinase 2	CP4_1515	3.94028	3.21912e-17
	CoA-substrate-specific enzyme activase	CP4_1531	-2.23645	4.33568e-08
	dipeptidase PepV	CP4_1548	3.77221	3.85047e-16
	ferrichrome transport ATP-binding protein Fh	CP4_1553	-2.10402	7.51244e-09
	conserved hypothetical protein	CP4_1580	-2.13691	2.18802e-11
	Hyluronidase nagJ:mu-toxin	CP4_1581	2.32636	2.76572e-07
	superoxide dismutase [Mn]	CP4_1583	4.52126	9.71977e-16
	conserved hypothetical protein	CP4_1584	2.53675	0.0034046
	EmrB/QacA family drug resistance transporter	CP4_1585	-2.07446	7.6955e-08
	conserved hypothetical protein	CP4_1586	2.84523	2.10583e-14
	magnesium transporter	CP4_1587	2.91765	7.18562e-13
	oxidoreductase family protein	CP4_1592	2.08142	1.72532e-12
	conserved hypothetical protein	CP4_1597	4.14389	2.53269e-12
	conserved hypothetical protein	CP4_1598	2.93699	0.000196121
	conserved hypothetical protein	CP4_1599	2.15011	0.00281482
	extracellular solute-binding protein	CP4_1605	2.34505	3.00501e-06
	spermidine/putrescine import ATP-binding pro	CP4_1616	2.28991	1.54731e-12
	binding-protein-dependent transport systems	CP4_1617	2.37096	2.61308e-11
	ABC transporter, permease protein	CP4_1618	2.42028	7.55119e-14
	pyrimidine nucleoside transport protein	CP4_1631	-2.9336	1.95764e-08
	phosphopyruvate hydratase	CP4_1648	4.16117	1.95899e-18
	conserved hypothetical protein	CP4_1649	3.26207	8.32298e-07
	glutamate:gamma-aminobutyrate antiporter	CP4_1650	8.61001	2.33774e-22
	glycosy hydrolase family protein	CP4_1665	-2.11344	3.15456e-06
	D-alanine--D-alanine ligase	CP4_1666	-2.26776	4.47271e-09
	D-galactose-binding periplasmic protein	CP4_1693	2.04321	6.7864e-07
	aldose 1-epimerase	CP4_1696	4.42904	3.38728e-37
	galactokinase	CP4_1697	5.16528	4.00873e-42
	galactose-1-phosphate uridylyltransferase	CP4_1698	5.12643	2.01283e-46
	conserved hypothetical protein	CP4_1701	2.69574	2.09864e-08
	conserved hypothetical protein	CP4_1707	-2.38741	4.20609e-05
	conserved hypothetical protein	CP4_1712	2.65735	9.19976e-08
	HisJ family histidinol phosphate phosphatase	CP4_1719	2.20232	8.35111e-11
	aminotransferase family protein	CP4_1723	3.01176	3.27845e-15
	dead-box ATP-dependent rna helicase ydbr	CP4_1749	-3.33281	1.46476e-06
	purine nucleoside phosphorylase	CP4_1751	3.70081	7.87501e-15
	DNA polymerase III subunit epsilon	CP4_1754	-2.65918	1.33461e-11
	flavin reductase domain-containing protein	CP4_1759	-2.09921	1.77108e-08
	putative alpha-mannosidase MngB	CP4_1767	5.62051	3.45794e-49
	ATP-dependent chaperone protein ClpB	CP4_1782	5.47363	2.97824e-43
	cardiolipin synthase	CP4_1784	2.90163	7.3063e-14
	rhomboid family protein	CP4_1806	2.50693	5.29743e-13
	oligoendopeptidase F	CP4_1807	2.72999	3.15652e-12
	mate efflux family protein	CP4_1812	2.76275	2.62304e-19
	conserved hypothetical protein	CP4_1813	4.97129	6.4726e-50
	probable phosphotransferase enzyme IIB compo	CP4_1817	2.04827	0.000297575
	6-phosphofructokinase	CP4_1819	3.74412	2.46022e-11
	deoxyuridine 5'-triphosphate nucleotidohydro	CP4_1823	-2.21947	4.2108e-05
	conserved hypothetical protein	CP4_1833	2.4516	8.61084e-10
	putative membrane protein	CP4_1842	2.48233	9.70905e-08
	protein Lin0537	CP4_1847	2.84877	2.11429e-07
	protein Dred_1672	CP4_1848	2.17704	1.64715e-07
	ABC transporter	CP4_1858	-2.53456	1.92199e-09
	dead-box ATP-dependent rna helicase ydbr	CP4_1869	-2.58511	5.51295e-07
	conserved hypothetical protein	CP4_1870	-2.47353	8.77929e-08
	conserved hypothetical protein	CP4_1872	2.60348	7.00104e-15
	branched-chain amino acid aminotransferase	CP4_1873	-2.87076	8.02539e-09
	conserved hypothetical protein	CP4_1881	3.10339	1.95496e-07
	fructokinase	CP4_1884	2.15878	3.58431e-08
	pts system, sucrose-specific iibc component	CP4_1887	2.47817	1.22955e-06
	conserved hypothetical protein	CP4_1888	7.12589	2.75616e-55
	pullulanase, type I	CP4_1906	2.1505	1.5417e-11
	phage shock protein A	CP4_1925	2.21256	3.91047e-08
	CoA-binding protein	CP4_1931	2.97289	1.13566e-20
	ABC transporter, permease protein	CP4_1932	4.96738	5.10122e-31
	ABC transporter, permease protein	CP4_1933	5.23006	1.88233e-41
	putative carbohydrate transport ATP-binding	CP4_1934	5.3473	2.91996e-38
	Bmp family lipoprotein	CP4_1935	6.77602	3.33589e-51
	cobalt ABC transporter permease	CP4_1937	-2.74185	6.74806e-07
	putative ABC transporter ATP-binding protein	CP4_1938	-3.26623	2.95366e-11
	pullulanase	CP4_1942	2.74524	1.14266e-16
	1,4-alpha-glucan branching enzyme	CP4_1943	3.03089	7.93112e-12
	conserved hypothetical protein	CP4_1947	4.53319	3.10548e-25
	thioredoxin family protein	CP4_1949	2.75246	2.12281e-10
	major facilitator transporter	CP4_1960	7.4968	2.33774e-22
	conserved hypothetical protein	CP4_1965	3.70942	2.51391e-07
	conserved hypothetical protein	CP4_1967	4.35708	2.3296e-09
	conserved hypothetical protein	CP4_1971	4.36722	1.06399e-26
	conserved hypothetical protein	CP4_1972	3.29056	1.27777e-13
	D-ribose-binding protein	CP4_1984	3.66999	9.20891e-17
	ribose transport system permease protein Rbs	CP4_1985	4.03998	2.85031e-13
	ribose import ATP-binding protein RbsA	CP4_1986	4.39749	5.85512e-17
	ribokinase	CP4_1988	2.42888	2.08748e-08
	stage V sporulation protein S	CP4_2028	6.90863	9.17953e-29
	protein Cbei_1198	CP4_2047	-2.0193	7.89352e-07
	UMP kinase	CP4_2055	-2.10507	8.64434e-09
	ribosomal protein S2	CP4_2057	-2.00571	8.11373e-10
	ATPase, competence protein ComM	CP4_2061	-2.08224	1.1558e-05
	tRNA (guanine-N1)-methyltransferase	CP4_2067	-2.25671	5.37116e-08
	16S rRNA processing protein RimM	CP4_2068	-2.90931	2.56765e-08
	protein YlqC	CP4_2069	-2.00691	7.05976e-08
	ribosomal protein S16	CP4_2070	-2.07237	4.07218e-09
	GTP-binding protein TypA/BipA	CP4_2131	-3.18697	1.87615e-09
	protein Cbei_1105	CP4_2136	3.41573	2.35895e-14
	pyrimidine-nucleoside phosphorylase	CP4_2164	6.21163	7.35046e-29
	conserved hypothetical protein	CP4_2190	-2.30775	1.46514e-09
	GTP-binding protein YchF	CP4_2223	-2.14491	1.31706e-08
	calx-beta domain-containing protein	CP4_2232	2.53161	6.91087e-12
	ribosomal protein L35	CP4_2248	-2.72141	9.13547e-10
	translation initiation factor IF-3	CP4_2249	-2.32087	8.84576e-10
	BadF/BadG/BcrA/BcrD ATPase family protein	CP4_2253	2.00862	3.47537e-08
	conserved hypothetical protein	CP4_2256	4.64314	4.3013e-06
	dihydrodipicolinate synthase	CP4_2261	2.53923	9.56106e-14
	voltage-gated chloride channel family protei	CP4_2273	2.10642	1.24133e-05
	conserved hypothetical protein	CP4_2305	-2.37451	3.45614e-06
	2',3'-cyclic nucleotide 2'-phosphodiesterase	CP4_2307	5.39629	3.89209e-13
	protein-tyrosine phosphatase	CP4_2308	3.81651	1.1554e-19
	acylphosphatase	CP4_2328	3.69938	2.35049e-16
	DNA topoisomerase	CP4_2338	-2.03325	3.37998e-07
	aminopeptidase PepS	CP4_2353	4.34899	1.28468e-17
	deoxynucleotide triphosphohydrolase family p	CP4_2410	2.52378	1.13183e-09
	pyruvate, phosphate dikinase	CP4_2412	4.73288	1.86372e-22
	CBS domain-containing protein	CP4_2413	2.61951	1.49375e-12
	chaperone protein DnaK	CP4_2438	2.79598	1.31706e-08
	co-chaperone GrpE	CP4_2439	2.17216	5.15735e-05
	heat-inducible transcription repressor HrcA	CP4_2440	2.36275	3.68854e-06
	glutamate decarboxylase	CP4_2463	9.95463	6.39021e-26
	inner membrane protein YhiM	CP4_2464	5.83426	1.07016e-17
	glutamate:gamma-aminobutyrate antiporter	CP4_2465	9.13009	4.41064e-22
	DNA gyrase subunit B	CP4_2474	-2.01461	2.93494e-07
	tRNA 2-selenouridine synthase	CP4_2475	-2.28797	1.79041e-06
	alpha-glucosidase 2	CP4_2481	5.47802	2.58016e-50
	ROK family protein	CP4_2482	5.83923	5.77492e-36
	extracellular solute-binding protein	CP4_2483	8.98951	4.17072e-104
	membrane protein, putative	CP4_2484	3.38738	1.98936e-11
	alpha-mannosidase G	CP4_2485	4.86915	2.30933e-29
	ABC transporter, permease protein	CP4_2486	8.47565	1.38817e-44
	ABC transporter, permease protein	CP4_2487	8.50425	2.43196e-38
	AraC family DNA-binding response regulator	CP4_2492	2.02748	7.65891e-12
	membrane protein, putative	CP4_2494	7.4939	2.83785e-15
	L-cystine import ATP-binding protein TcyN	CP4_2497	-2.43415	1.90573e-09
	His/Glu/Gln/Arg/opine amino acid ABC transpo	CP4_2498	-2.66781	8.90017e-08
	iron-sulfur cluster-binding protein	CP4_2499	2.56483	9.39265e-18
	conserved hypothetical protein	CP4_2505	3.54291	8.76571e-13
	conserved hypothetical protein	CP4_2506	2.15797	1.53343e-09
	helicase domain protein	CP4_2507	2.06867	2.2579e-08
	conserved hypothetical protein	CP4_2514	3.48774	4.03042e-16
	major facilitator family transporter	CP4_2515	6.26923	6.44472e-13
	23S rRNA (uracil-5-)-methyltransferase RumA	CP4_2518	-2.29854	4.36896e-12
	conserved hypothetical protein	CP4_2519	-2.42508	4.59947e-16
	ribonuclease, Rne/Rng family	CP4_2534	-2.49216	1.63526e-09
	conserved hypothetical protein	CP4_2535	-2.65985	1.62735e-14
	radical SAM domain-containing protein	CP4_2536	-2.91595	1.44123e-14
	protein Cbei_1739	CP4_2555	2.091	1.72893e-13
	protein of unknown function	CP4_2558	-3.75116	1.24621e-17
	CBS domain-containing protein	CP4_2568	2.95341	5.66345e-15
	ribosome-associated factor Y	CP4_2578	8.22591	1.41568e-34
	Hyluronidase nagA-mu-toxin	CP4_2582	3.03745	2.33168e-20
	methionine adenosyltransferase	CP4_2583	-2.16462	1.11973e-14
	conserved hypothetical protein	CP4_2607	-2.52007	1.80362e-07
	transcription termination factor Rho	CP4_2613	2.31502	5.52014e-09
	CTP synthase	CP4_2614	-2.83751	2.59361e-07
	spore coat protein CotS	CP4_2624	2.09545	2.36704e-09
	putative phosphotransferase	CP4_2649	3.02511	5.69064e-12
	conserved hypothetical protein	CP4_2652	3.57117	1.0465e-22
	lipoprotein, putative	CP4_2656	2.59491	5.80968e-09
	aminoacyl-histidine dipeptidase	CP4_2658	2.09403	5.34578e-07
	protein NT01CX_0440	CP4_2685	2.31009	4.86437e-09
	major facilitator family transporter	CP4_2693	-2.0436	0.0614502
	chaperonin GroL	CP4_2709	2.98513	3.2941e-19
	8-oxoguanine DNA glycosylase	CP4_2713	2.49338	1.66423e-17
	redox-sensing transcriptional repressor rex	CP4_2722	-2.12028	6.38521e-05
	beta-glucosidase A	CP4_2745	3.90014	7.63766e-19
	fatty aldehyde dehydrogenase	CP4_2746	3.3557	2.60564e-25
	2C-methyl-D-erythritol 2,4-cyclodiphosphate	CP4_2752	3.1815	2.09905e-18
	conserved hypothetical protein	CP4_2760	4.46982	2.36641e-27
	conserved hypothetical protein	CP4_2762	2.74515	1.53579e-09
	M3 family oligoendopeptidase	CP4_2767	2.66708	4.5725e-14
	conserved hypothetical protein	CP4_2770	-3.95286	4.06134e-15
	glutamine-fructose-6-phosphate transaminase	CP4_2771	-4.31107	1.37034e-13
	putative TrpR homolog YerC/YecD	CP4_2779	2.345	5.79107e-14
	putative glycogen debranching enzyme, archae	CP4_2781	5.13508	7.51218e-44
	glycogen phosphorylase	CP4_2782	7.6152	1.12269e-69
	4-alpha-glucanotransferase	CP4_2783	7.07466	3.11644e-52
	alpha-glucosidase 2	CP4_2784	4.84958	1.07879e-41
	HTH-type transcriptional regulator MalR	CP4_2785	3.66981	1.09792e-31
	maltose ABC transporter, permease protein	CP4_2786	6.21215	3.8561e-50
	maltose ABC transporter	CP4_2787	5.68474	1.48874e-39
	chain B, X-Ray Structures Of The Maltose-Mal	CP4_2788	7.81054	9.43561e-67
	PucR family transcriptional regulator	CP4_2789	5.05269	1.05786e-37
	multiple sugar-binding transport ATP-binding	CP4_2790	5.10846	1.71606e-26
	ribonucleoside-diphosphate reductase, alpha	CP4_2806	-2.19734	0.000280018
	ribosomal protein L13	CP4_2815	-2.01897	3.68695e-08
	ribosomal protein S4	CP4_2822	-2.10902	3.01989e-12
	30S ribosomal protein S11	CP4_2823	-2.76526	4.55604e-15
	30S ribosomal protein S13	CP4_2824	-2.40886	2.31947e-15
	ribosomal protein L36	CP4_2825	-2.48477	6.71129e-15
	translation initiation factor IF-1	CP4_2826	-2.66946	8.44686e-11
	conserved hypothetical protein	CP4_2827	-2.0761	4.81167e-08
	methionine aminopeptidase, type I	CP4_2828	-2.18404	5.60071e-08
	adenylate kinase	CP4_2829	-2.48541	1.39848e-12
	preprotein translocase, SecY subunit	CP4_2830	-2.26737	2.94315e-10
	ribosomal protein L15	CP4_2831	-2.21059	4.31394e-13
	ribosomal protein L30	CP4_2832	-2.62395	9.12662e-20
	ribosomal protein S5	CP4_2833	-2.64129	1.16557e-18
	ribosomal protein L18	CP4_2834	-2.84253	1.33328e-21
	ribosomal protein L6	CP4_2835	-2.58383	5.79107e-14
	ribosomal protein S8	CP4_2836	-2.9886	1.76148e-21
	ribosomal protein S14p/S29e	CP4_2837	-3.45412	9.58021e-20
	50S ribosomal protein L5	CP4_2838	-2.97245	3.64619e-22
	ribosomal protein L24	CP4_2839	-2.88922	5.14342e-21
	ribosomal protein L14	CP4_2840	-2.94222	8.4951e-18
	30S ribosomal protein S17	CP4_2841	-2.5865	4.22763e-21
	ribosomal protein L29	CP4_2842	-2.64853	1.99551e-17
	ribosomal protein L16	CP4_2843	-2.76086	7.11552e-20
	ribosomal protein S3	CP4_2844	-3.17278	2.52867e-25
	ribosomal protein L22	CP4_2845	-3.17442	1.05117e-22
	ribosomal protein S19	CP4_2846	-2.95705	2.38727e-18
	ribosomal protein L2	CP4_2847	-2.82138	9.80843e-16
	ribosomal protein L23	CP4_2848	-3.46358	8.90875e-22
	ribosomal protein L4/L1 family	CP4_2849	-3.05439	5.29689e-21
	50S ribosomal protein L3	CP4_2850	-3.03702	1.61906e-17
	ribosomal protein S10	CP4_2851	-2.99729	8.58685e-16
	DNA-directed RNA polymerase, beta subunit	CP4_2858	-2.00961	9.25284e-11
	ribosomal protein L11	CP4_2863	-2.09801	1.08365e-10
	conserved hypothetical protein	CP4_2878	2.92346	2.3334e-08
	glucosamine-6-phosphate isomerase	CP4_2881	2.22937	1.07525e-06
	glutaredoxin	CP4_2884	4.15547	7.87501e-15
	glutaredoxin	CP4_2886	2.04594	7.69448e-09
	conserved domain protein	CP4_2894	2.11801	3.16796e-07
	transcription elongation factor GreA	CP4_2918	-2.29531	1.38283e-07
	two-component sensor histidine kinase	CP4_2940	2.36393	1.12353e-10
	transcriptional regulatory protein SrrA	CP4_2941	2.45083	2.51263e-12
	putative negative regulator of asymmetric se	CP4_2944	3.25544	1.39931e-11
	metallopeptidase, family M24	CP4_2950	2.36521	1.43946e-12
	DegV family protein	CP4_2963	2.87571	2.341e-20
	PadR family transcriptional regulator	CP4_2964	3.29866	1.12868e-20
	conserved hypothetical protein	CP4_2984	4.82718	3.50043e-23
	xaa-pro aminopeptidase	CP4_2985	4.32628	1.41346e-18
	aldehyde-alcohol dehydrogenase	CP4_2986	-3.6543	1.07818e-23
	conserved hypothetical protein	CP4_2989	2.60242	6.79269e-10
	conserved hypothetical protein	CP4_2995	-2.10885	2.83924e-10
	PUA domain containing protein	CP4_3004	-2.19124	1.50727e-09
	molybdopterin oxidoreductase, 4Fe-4S cluster	CP4_3005	9.2719	3.34565e-103
	pyridine nucleotide-disulfide family oxidore	CP4_3006	8.84094	6.08994e-114
	BFD/	CP4_3007	9.42801	1.56439e-88
	glycerol kinase	CP4_3008	7.45735	7.40471e-64
	glycerol uptake operon antiterminator	CP4_3009	7.50012	1.17121e-43
	glycerol uptake facilitator	CP4_3010	6.6432	3.5645e-51
	conserved hypothetical protein	CP4_3011	4.32238	1.96718e-06
	conserved hypothetical protein	CP4_3012	4.45019	4.89488e-33
	peptide-methionine (S)-S-oxide reductase	CP4_3046	2.23995	4.78854e-09
	protein of unknown function	CP4_3066	-2.26804	2.22889e-06
	AraC family transcriptional regulator	CP4_3079	3.2379	2.88223e-09
	hypothetical protein VR70	CP4_3125	3.98011	0.00180339
	LexA repressor-VR71	CP4_3126	2.31867	1.42604e-08
	hypothetical protein	CP4_3377	-2.26453	2.06101e-06
	gp2	CP4_3385	-2.33734	4.06724e-05
	hypothetical protein	CP4_3418	4.00122	1.31486e-11
	transcriptional regulator-VR91	CP4_3439	3.00799	0.000428784
	conserved hypothetical protein	CP4_3440	3.02061	5.2374e-06
	beta2 toxin	CP4_3441	2.80436	1.63568e-09
	beta-lactamase domain-containing protein	CP4_3443	-2.29384	3.9618e-10
	hypothetical protein	CP4_3452	2.14247	2.12737e-09
	chitinase B	CP4_3454	4.75001	1.61941e-16
	chitodextrinase	CP4_3455	5.29265	5.80084e-20
	putative beta-toxin	CP4_3458	-3.08736	2.00556e-05
	putative beta-toxin	CP4_3459	-2.83405	4.7458e-05
	resolvase/recombinase	CP4_3464	-2.95031	5.50933e-07
	resolvase/recombinase	CP4_3465	-2.92128	4.4246e-08
	ABC transporter	CP4_3475	-2.50709	1.71215e-07
	conserved hypothetical protein	CP4_3559	5.63237	3.5777e-30
	conserved hypothetical protein	CP4_3563	2.38738	0.00579831
	hypothetical protein-NELoc3	CP4_3568	5.00323	1.4006e-25

## Sheet: OS-RM
GENE_TITLE	GENE_ID	logFC	FDR
adenylosuccinate synthetase	CP4_0003	2.90098	1.9711e-15
putative preprotein translocase subunit	CP4_0009	-2.61352	0.000100358
PTS system, IIA component	CP4_0010	-3.12844	2.10129e-08
PTS system, IID component	CP4_0011	-2.69605	2.65535e-13
PTS system protein	CP4_0012	-2.91007	3.15056e-12
PTS system, IIB component	CP4_0013	-3.04644	3.61965e-17
conserved hypothetical protein	CP4_0070	-2.2012	6.7678e-05
CobW/P47K family protein	CP4_0081	-2.03692	0.0314415
conserved hypothetical protein	CP4_0089	-2.40939	0.0623566
translation elongation factor G	CP4_0124	2.24274	5.09791e-05
conserved hypothetical protein	CP4_0125	2.20391	7.25171e-06
phosphoglycerate mutase family protein	CP4_0127	-2.55367	6.52442e-09
L-lactate dehydrogenase	CP4_0148	-3.63206	3.29184e-24
conserved hypothetical protein	CP4_0155	-2.58854	0.0170478
conserved hypothetical protein	CP4_0176	-2.37573	0.0522972
integral membrane protein	CP4_0177	-2.42267	7.25243e-11
peptidoglycan bound protein	CP4_0193	-2.89927	2.28779e-08
putative surface protein	CP4_0194	-2.10006	6.09244e-07
sortase family protein	CP4_0195	-2.37912	4.16113e-05
conserved hypothetical protein	CP4_0196	-2.41425	3.18313e-07
UbiE/COQ5 family methlytransferase	CP4_0214	-6.80196	1.63063e-12
cystathionine beta-lyase	CP4_0215	-5.32567	2.70344e-09
cysteine synthase	CP4_0216	-4.97507	8.15352e-09
S-ribosylhomocysteinase LuxS	CP4_0217	-4.89943	7.4598e-10
putative NAD(P)H nitroreductase YfkO	CP4_0222	-3.8499	2.93442e-19
protein of unknown function	CP4_0242	2	0.00991013
mechanosensitive ion channel family protein	CP4_0250	-2.24587	4.08714e-11
conserved hypothetical protein	CP4_0293	2.14047	0.157746
L-lactate permease	CP4_0350	-2.29106	0.000674331
putative membrane protein	CP4_0365	-2.71397	5.07307e-06
RNA polymerase ECF-type sigma factor	CP4_0392	-2.1003	0.0894401
phage integrase family site specific recombi	CP4_0405	-2.31747	5.84821e-09
putative phage terminase, large subunit	CP4_0428	-2.05137	0.00137822
hypothetical protein	CP4_0437	-3.87935	0.00140071
transcriptional regulator	CP4_0471	-2.21288	1.55742e-06
conserved domain protein	CP4_0530	-3.66795	3.61965e-17
DedA family protein	CP4_0542	2.25782	5.62687e-06
putative RNA polymerase sigma factor	CP4_0563	-2.18819	0.000140812
copper-exporting ATPase	CP4_0616	-2.68671	1.78876e-09
riboflavin biosynthesis protein RibD	CP4_0628	-3.56751	1.80949e-09
riboflavin synthase, alpha subunit	CP4_0629	-3.65684	2.41059e-10
riboflavin biosynthesis protein ribBA	CP4_0630	-3.18852	7.10582e-06
6,7-dimethyl-8-ribityllumazine synthase	CP4_0631	-3.52327	2.08755e-11
conserved hypothetical protein	CP4_0671	-2.01458	0.090298
phosphate ABC transporter phosphate-binding	CP4_0702	-2.02564	4.12655e-05
phosphate ABC transporter, permease protein	CP4_0703	-2.16157	1.22997e-05
conserved hypothetical protein	CP4_0708	-4.24229	3.34303e-21
flavodoxin	CP4_0709	-4.03841	3.89939e-17
phosphotransferase system mannitol/fructose-	CP4_0736	2.04282	0.00743122
deoxyuridine 5-triphosphate nucleotidohydrol	CP4_0755	2.46003	0.000147902
phosphoribosylformylglycinamidine synthase	CP4_0758	3.15167	6.81811e-10
phosphoribosylaminoimidazole carboxylase, ca	CP4_0759	2.94336	2.55843e-08
phosphoribosylaminoimidazolesuccinocarboxami	CP4_0760	2.73815	3.4547e-05
amidophosphoribosyltransferase	CP4_0761	2.68442	3.52162e-05
phosphoribosylformylglycinamidine cyclo-liga	CP4_0762	2.29666	0.00430025
phosphoribosylglycinamide formyltransferase	CP4_0763	2.07095	0.000598917
phosphoribosylaminoimidazolecarboxamide form	CP4_0764	2.27666	0.000218368
phosphoribosylamine--glycine ligase	CP4_0765	2.15244	0.000497071
fructose-6-phosphate aldolase	CP4_0771	-2.0753	3.07159e-07
oxidoreductase, FAD/FMN-binding	CP4_0783	-2.3807	8.36526e-15
spore photoproduct lyase	CP4_0805	-2.10681	2.77977e-06
thioredoxin	CP4_0819	-2.12503	1.27002e-05
cinnamoyl ester hydrolase	CP4_0820	-2.34834	1.72731e-07
cytochrome C-type biogenesis protein	CP4_0821	-2.37505	6.52283e-09
hypothetical protein	CP4_0833	2.14072	0.0648212
conserved hypothetical protein	CP4_0850	-2.16866	3.22946e-07
peroxiredoxin	CP4_0864	-2.24069	5.12031e-09
putative alkyl hydroperoxide reductase F sub	CP4_0865	-3.11733	6.72422e-21
iron	CP4_0874	-3.2425	1.36011e-22
iron compound ABC transporter, permease prot	CP4_0875	-2.10056	3.0612e-05
putative cytoplasmic protein	CP4_0890	-2.61159	1.22708e-09
iron	CP4_0891	-3.81675	2.82847e-31
ferrichrome transport system permease protei	CP4_0892	-3.28596	3.18052e-18
ferrichrome transport system permease protei	CP4_0893	-2.15253	3.59853e-08
ferrichrome transport ATP-binding protein Fh	CP4_0894	-2.18822	5.47494e-09
arsenical resistance operon repressor	CP4_0916	-2.54095	3.69562e-05
arsenate reductase ArsC	CP4_0917	-2.09392	3.72298e-05
mate efflux family protein	CP4_0918	-2.36752	8.59036e-10
GntP family permease	CP4_0935	-2.95735	4.64204e-06
conserved hypothetical protein	CP4_0940	-2.14696	0.000164106
LysM domain-containing protein	CP4_0973	-3.03252	1.36334e-12
ethanolamine utilisation protein EutA	CP4_0984	-3.36008	2.33261e-06
ethanolamine ammonia-lyase, large subunit	CP4_0985	-3.70404	1.68518e-06
ethanolamine ammonia-lyase, light subunit	CP4_0986	-3.18603	9.3034e-05
ethanolamine utilization protein EutL	CP4_0987	-3.81551	2.87823e-05
propanediol utilization protein	CP4_0988	-3.17613	0.000116587
acetaldehyde dehydrogenase (acetylating)	CP4_0989	-3.2794	5.48913e-05
conserved hypothetical protein	CP4_1094	2.12169	0.000231465
lipoprotein, putative	CP4_1097	-2.57031	0.00269374
conserved hypothetical protein	CP4_1109	2.04943	0.000660854
conserved hypothetical protein	CP4_1208	-2.17062	1.42914e-13
glycosyl hydrolase family 20 protein	CP4_1212	2.30805	1.19296e-08
conserved hypothetical protein	CP4_1213	2.37122	1.37242e-05
conserved hypothetical protein	CP4_1214	2.06171	0.00297189
ferrous iron transport protein B	CP4_1247	-2.28822	1.40014e-07
transcription regulator	CP4_1250	-2.18967	9.0588e-07
nitroreductase family protein	CP4_1258	-3.29858	3.4414e-15
tubulin/FtsZ, GTPase	CP4_1265	-2.21043	0.00024354
conserved hypothetical protein	CP4_1314	-2.49466	0.00122391
sodium:dicarboxylate symporter family protei	CP4_1315	-5.86032	3.38299e-15
triple helix repeat-containing collagen	CP4_1326	-2.04947	5.84967e-06
conserved hypothetical protein	CP4_1328	2.08003	0.00197889
K+-transporting ATPase, C subunit	CP4_1335	2.07476	3.45976e-10
conserved hypothetical protein	CP4_1345	-3.79925	3.24658e-16
sodium:dicarboxylate symporter family protei	CP4_1346	-2.03507	2.05105e-07
conserved hypothetical protein	CP4_1348	2.21399	0.168483
conserved hypothetical protein	CP4_1363	2.13566	6.88761e-05
L-serine dehydratase, iron-sulfur-dependent,	CP4_1369	-2.01845	1.0252e-05
rubredoxin/flavodoxin/oxidoreductase	CP4_1393	-3.47962	1.03845e-28
extracellular solute-binding protein	CP4_1409	-2.64545	8.76346e-10
hypothetical protein	CP4_1460	2.51459	0.000228018
AP endonuclease	CP4_1461	-2.60927	1.93534e-13
sodium:dicarboxylate symporter family protei	CP4_1495	-2.49527	6.32107e-08
orotate phosphoribosyltransferase	CP4_1506	-2.11148	6.21865e-06
orotidine 5'-phosphate decarboxylase	CP4_1509	-2.02523	5.32672e-06
dihydroorotase, multifunctional complex type	CP4_1510	-2.18203	6.43247e-09
conserved hypothetical protein	CP4_1511	-3.13659	9.67986e-08
aspartate carbamoyltransferase	CP4_1512	-2.34682	6.82042e-12
conserved hypothetical protein	CP4_1522	-2.05686	0.00013612
FUR family transcriptional regulator	CP4_1547	-2.03521	3.88915e-09
uracil permease	CP4_1549	-2.76701	1.39629e-06
hypothetical protein	CP4_1550	-3.01237	7.05242e-09
conserved hypothetical protein	CP4_1571	-2.23604	0.000160173
putative ftsk/spoiiie and related protein	CP4_1572	-3.71711	0.000170443
hypothetical protein	CP4_1573	-2.62736	0.778416
ABC transporter, substrate-binding protein	CP4_1615	2.65436	3.99391e-10
spermidine/putrescine import ATP-binding pro	CP4_1616	2.86764	8.08618e-18
binding-protein-dependent transport systems	CP4_1617	2.69053	2.43388e-13
ABC transporter, permease protein	CP4_1618	2.65059	1.78433e-15
mate efflux family protein	CP4_1621	-2.30301	6.02241e-06
Bmp family lipoprotein	CP4_1660	-2.24566	4.20554e-09
serine O-acetyltransferase	CP4_1672	-2.65794	1.66931e-05
cysteine synthase A	CP4_1673	-3.01615	1.07498e-08
YbiE/YbiF family membrane protein	CP4_1717	-2.24867	0.00409566
acetyltransferase	CP4_1718	-2.87353	3.95405e-09
conserved hypothetical protein	CP4_1733	-2.37409	1.34514e-09
flavin reductase domain-containing protein	CP4_1759	-2.26746	6.52442e-09
ACT domain-containing protein PheB	CP4_1766	-2.2951	6.54437e-12
6-phosphofructokinase	CP4_1819	4.10533	4.09983e-12
glutamate--cysteine ligase/gamma-glutamylcys	CP4_1928	-2.55905	5.20211e-14
conserved hypothetical protein	CP4_1941	-2.19261	0.114676
metallo-beta-lactamase family protein	CP4_1951	-2.57404	3.46549e-05
major facilitator transporter	CP4_1960	2.06876	0.00306557
hypothetical protein	CP4_1976	-2.2908	0.00257079
cation efflux family protein	CP4_1978	-2.71466	1.05081e-05
adenylosuccinate lyase	CP4_2025	2.23905	8.68366e-13
conserved hypothetical protein	CP4_2065	-2.14943	0.327772
putative guanine/xanthine permease	CP4_2108	2.43583	2.41059e-10
HTH-type transcriptional regulator IscR	CP4_2143	-2.16473	1.00536e-08
conserved hypothetical protein	CP4_2159	-2.1596	0.327772
stage III sporulation protein AE	CP4_2185	-2.03222	9.02073e-07
conserved hypothetical protein	CP4_2255	-2.14762	4.68137e-05
flavohemoprotein	CP4_2309	-3.65543	4.41379e-13
conserved hypothetical protein	CP4_2337	-2.3311	1.49013e-05
deoxynucleotide triphosphohydrolase family p	CP4_2410	3.23842	1.66869e-13
heat-inducible transcription repressor HrcA	CP4_2440	-2.08158	0.000154603
glutamate:gamma-aminobutyrate antiporter	CP4_2465	2.47464	0.00221701
trans-2-enoyl-CoA reductase	CP4_2479	2.10332	6.24497e-05
L-cystine import ATP-binding protein TcyN	CP4_2497	-4.18101	6.57671e-21
His/Glu/Gln/Arg/opine amino acid ABC transpo	CP4_2498	-4.55242	1.83992e-16
M23 peptidase domain-containing protein	CP4_2538	-2.24664	5.68597e-06
conserved hypothetical protein	CP4_2585	-2.48024	0.000486993
putative sporulation protein YyaC	CP4_2586	-2.42015	2.45564e-05
lipoprotein, putative	CP4_2656	2.12427	7.15429e-06
conserved hypothetical protein	CP4_2657	-2.63466	0.778416
conserved hypothetical protein	CP4_2681	-2.26	0.00013612
anchor protein	CP4_2682	-2.4565	5.9238e-06
major facilitator family transporter	CP4_2693	-2.44804	0.0447841
cadmium-translocating P-type ATPase	CP4_2723	-2.60635	4.32427e-07
putative Cadmium efflux system accessory pro	CP4_2724	-3.03069	1.72631e-06
S-adenosylmethionine-dependent methyltransfe	CP4_2769	-2.10407	2.01693e-05
ribonucleoside-diphosphate reductase, beta s	CP4_2805	-2.85021	6.21865e-06
ribonucleoside-diphosphate reductase, alpha	CP4_2806	-2.54196	0.00010733
transporter	CP4_2810	-3.18014	7.05941e-12
conserved hypothetical protein	CP4_2883	2.69328	0.778416
zinc-dependent hydrolase	CP4_2892	-2.23787	0.000790923
conserved hypothetical protein	CP4_2903	-2.41478	1.69876e-09
putative negative regulator of asymmetric se	CP4_2944	2.49879	6.05588e-07
mate efflux family protein	CP4_2958	-2.70784	2.04487e-13
adenosine deaminase	CP4_2959	-4.88617	2.25263e-11
3D/G5 domain-containing protein	CP4_2973	-2.66623	7.64844e-09
spore maturation protein A	CP4_2988	-2.10446	0.000492963
membrane protein	CP4_2992	-2.66762	6.75844e-10
conserved hypothetical protein	CP4_2993	-2.98483	3.74511e-11
conserved domain protein	CP4_2997	-2.45537	1.20151e-14
conserved hypothetical protein	CP4_3011	-2.6271	0.778416
conserved hypothetical protein	CP4_3024	-2.40098	0.00122124
conserved hypothetical protein	CP4_3027	-2.32919	9.10732e-07
conserved hypothetical protein	CP4_3054	-2.79328	1.12577e-07
conserved hypothetical protein	CP4_3058	-3.10167	1.42332e-08
conserved hypothetical protein	CP4_3114	3.87239	0.194711
cI2009	CP4_3367	2.69704	0.778416
conserved hypothetical protein	CP4_3368	2.69243	0.778416
putative ATPase	CP4_3438	-2.18579	5.48913e-05
conserved hypothetical protein	CP4_3460	-2.16931	1.72941e-06
conserved hypothetical protein	CP4_3570	-2.14614	0.00912476
