# Supplementary material for: Comparative transcriptome analysis by RNAseq of necrotic enteritis Clostridium perfringens during in vivo colonization and in vitro conditions
Source: BMC Microbiol. 2016 Aug 12;16:186. doi: 10.1186/s12866-016-0792-6 (PMC4983038; doi:10.1186/s12866-016-0792-6)
Supplement: Additional file 4: Table S3. — Genes significantly differentially expressed of the virulome of NE C. perfringens CP1 strain. (XLSX 38 kb) [file 12866_2016_792_MOESM4_ESM.xlsx]

## Sheet: Additional Table 2
				invivo-RM		invivo-PM		in vivo-OS		PM-RM		OS-RM
Feature	Locus Tag	Predict product	Gene names	log2FC	FDR	log2FC	FDR	log2FC	FDR	log2FC	FDR	log2FC	FDR
V	CP4_0080	phospholipase C	plc	3.22*	0	0.43	0.552	2.83*	0	2.79*	0	0.39	0.661
V	CP4_0122	Hyaluronidase (mu-toxin)	nagE	-1.47	0	-0.69	0.041	-1.31	0	-0.78	0.009	-0.16	0.809
V	CP4_0193	peptidoglycan protein	cna	-3.09*	0	-1.37	0.011	-0.19	0.873	-1.73	0	-2.90*	0
V	CP4_0202	perfringolysin O	pfoA	0.07	1	-0.14	0.871	-0.28	0.557	0.21	0.665	0.35	0.485
V	CP4_0211	collagenase(kappa toxin)	colA	2.24*	0	0.85	0.056	0.88	0.046	1.38	0.001	1.35	0.002
V	CP4_0212	collagenase(kappa toxin)	colA	2.29*	0	1.29	0.002	0.83	0.056	1	0.014	1.46	0.001
QS	CP4_0214	UbiE/COQ5 family methlytransferase	ycgJ	-5.89*	0	-1.4	0.22	0.9	0.56	-4.49*	0	-6.80*	0
QS	CP4_0215	cystathionine beta-lyase	metB	-5.88*	0	-1.66	0.09	-0.56	0.745	-4.22*	0	-5.33*	0
QS	CP4_0216	cysteine synthase	cysK	-4.94*	0	-0.78	0.47	0.03	1	-4.16*	0	-4.98*	0
QS	CP4_0217	S-ribosylhomocysteinase	luxS	-4.77*	0	-1.91	0.019	0.13	1	-2.85*	0	-4.90*	0
V	CP4_0231	Hyaluronidase (mu-toxin)	nagH	-0.45	0.354	-0.11	1	-0.51	0.304	-0.34	0.47	0.06	1
NELoc-2	CP4_0458	sigma factor SgiI		0.25	1	0.49	0.837	1.32	0.148	-0.24	0.898	-1.08	0.129
NELoc-2	CP4_0459	hypothetical protein		-0.56	0.316	0.74	0.25	0.8	0.191	-1.3	0.008	-1.37	0.009
NELoc-2	CP4_0460	putative VTC domain superfamily		-1.67	0.001	-0.96	0.098	-2.53*	0	-0.71	0.154	0.86	0.115
NELoc-2	CP4_0461	putative tubulin/FtsZ, GTPase		-2.65*	0	-2.43*	0	-3.06*	0	-0.22	0.69	0.41	0.42
NELoc-2	CP4_0462	resolvase		-0.64	0.049	-0.69	0.043	0.73	0.028	0.05	1	-1.38	0
NELoc-2	CP4_0463	putative VTC domain superfamily		0.36	0.306	0.33	0.406	0.33	0.407	0.03	1	0.03	1
NELoc-2	CP4_0464	tubulin/FtsZ, GTPase		1.07	0.004	1.26	0.001	0.3	0.562	-0.19	0.75	0.77	0.064
NELoc-2	CP4_0465	CotH protein		0.48	0.157	0.81	0.015	0.01	1	-0.33	0.357	0.46	0.236
NELoc-2	CP4_0466	hypothetical protein		-0.42	0.2	0.1	0.947	-0.52	0.123	-0.52	0.091	0.1	0.977
NELoc-2	CP4_0467	putative heat repeat		-0.43	0.288	0.35	0.421	-0.59	0.133	-0.78	0.02	0.16	0.849
NELoc-2	CP4_0468	chitin synthase		-0.86	0.008	0.03	1	-1.11	0.001	-0.89	0.004	0.25	0.638
VR10B	CP4_0572	collagen adhesin	cnaA	-1.88	0.005	-0.34	0.78	-2.89*	0	-1.54	0.02	1.01	0.211
VR10B	CP4_0573	signal peptidase I	lepB	-2.40*	0	-0.32	0.822	-3.47*	0	-2.08*	0.002	1.07	0.187
VR10B	CP4_0574	PitB		-2.19*	0.001	-0.21	0.937	-3.20*	0	-1.98	0.002	1.01	0.191
VR10B	CP4_0575	sortase, SrtB family	srtB	-2.02*	0.003	0.09	1	-3.12*	0	-2.11*	0.002	1.09	0.179
VR10B	CP4_0576	putative streptococcal pilin isopeptide link		-2.07*	0.001	-0.17	0.983	-3.30*	0	-1.91	0.002	1.23	0.082
V	CP4_0614	sialidase	nanJ	0.52	0.448	0.84	0.186	1.13	0.058	-0.32	0.671	-0.61	0.407
V	CP4_0668	enterotoxin	entD	-0.05	1	0.81	0.087	-0.03	1	-0.86	0.044	-0.02	1
V	CP4_0669	enterotoxin	entD	0.12	0.948	1.12	0.006	-0.13	0.915	-1	0.007	0.25	0.716
regulator	CP4_0711	regulatory RNA	virX	0.06	1	-0.04	1	-0.29	0.776	0.1	1	0.35	0.745
V	CP4_0806	sialidase	nanI	6.25*	0	-0.81	0.135	7.01*	0	7.05*	0	-0.77	0.217
regulator	CP4_0922	VirT	virT	4.91*	0	-1.38	0.003	5.02*	0	6.29*	0	-0.11	1
V	CP4_0923	a-clostripain	ccp	1.01	0.076	-0.01	1	0.88	0.149	1.02	0.068	0.13	1
QS	CP4_0948	accessory gene regulator B superfamily	agrR	-1.72	0.001	-0.99	0.096	-0.81	0.172	-0.73	0.137	-0.91	0.087
V	CP4_1082	sialidase	nanH	-0.73	0.134	-1.48	0.001	0.42	0.43	0.75	0.053	-1.15	0.006
regulator	CP4_1328	regulatory RNA	vrr	-1.94*	0.015	0.53	0.759	-4.02*	0	-2.48*	0	2.08*	0.002
V	CP4_1569	enterotoxin	entD	1.94	0	1.83	0	1.47	0	0.12	0.876	0.48	0.247
V	CP4_1570	enterotoxin	entD	2.00*	0	1.81	0	1.34	0	0.19	0.727	0.66	0.118
V	CP4_1581	Hyaluronidase (mu-toxin)	nagJ	2.30*	0	-0.02	1	3.70*	0	2.33*	0	-1.4	0.005
V	CP4_1606	Enterotoxin	entA	0.2	0.796	-0.54	0.276	0.3	0.628	0.74	0.087	-0.11	1
V	CP4_1826	hemolysin III		-0.72	0.025	-0.04	1	1.04	0.001	-0.67	0.033	-1.75	0
V	CP4_1876	Hyaluronidase (mu-toxin)	nagL	-0.66	0.133	-1.48	0	0.15	0.872	0.82	0.034	-0.81	0.066
regulator	CP4_2058	transcriptional repressor	codY	0.05	1	0.04	1	-0.13	0.857	0.01	1	0.17	0.778
V	CP4_2174	Hemolysin A		-0.15	0.78	1.11	0	0.04	1	-1.26	0	-0.19	0.748
V	CP4_2271	hemolysin III	hlyIII	-0.33	0.737	-0.68	0.279	-0.41	0.637	0.35	0.5	0.09	1
V	CP4_2582	Hyaluronidase (mu-toxin)	nagA	1.94*	0	-1.1	0.001	1.38	0	3.04*	0	0.56	0.164
regulator	CP4_2994	transcriptional regulator	ccpA	0.3	0.477	-1.43	0	0.31	0.503	1.74	0	-0.01	1
plasmid	CP4_3360	collagen adhesin		-0.16	1	1.13	0.175	0.62	0.535	-1.29	0.087	-0.77	0.454
plasmid	CP4_3361	collagen adhesin		-0.28	0.835	1.06	0.16	0.63	0.461	-1.34	0.041	-0.91	0.265
plasmid	CP4_3441	beta2 toxin	cpb2	1.97*	0	-0.83	0.108	3.06*	0	2.80*	0	-1.08	0.039
NELoc-1	CP4_3442	transcriptional regulator, MarR family		-0.54	0.348	1.1	0.043	-0.9	0.104	-1.64	0.001	0.36	0.689
NELoc-1	CP4_3443	beta-lactamase domain-containing protein		0.45	0.293	2.74*	0	0.68	0.097	-2.29*	0	-0.24	0.748
NELoc-1	CP4_3444	M protein trans-regulator		-3.96*	0.019	-2.26*	0.348	-4.60*	0.005	-1.64	0.176	0.65	0.762
NELoc-1	CP4_3445	SAM domain-containing protein		-3.80*	0	-4.50*	0	-3.85*	0	0.7	0.532	0.04	1
NELoc-1	CP4_3446	putative internalin		-3.07*	0.067	-3.01*	0.113	-4.33*	0.01	-0.04	1	1.27	0.526
NELoc-1	CP4_3447	hypothetical protein		0	1	0	1	0	1	0	1	0	1
NELoc-1	CP4_3448	hypothetical protein		0	1	0	1	0	1	0	1	0	1
NELoc-1	CP4_3449	necrotic enteritis toxin B	netB	-1.36	0.004	-0.14	0.967	-0.22	0.825	-1.22	0.008	-1.14	0.027
NELoc-1	CP4_3450	ricin-type beta-trefoil domain protein		-1.55	0.036	-0.06	1	-0.55	0.59	-1.49	0.041	-1	0.272
NELoc-1	CP4_3451	transposase for transposon		-1.02	0.093	-0.95	0.148	-1.43	0.02	-0.07	1	0.4	0.706
NELoc-1	CP4_3452	hypothetical protein		1.22	0.001	-0.93	0.018	1.06	0.006	2.14	0	0.15	0.91
NELoc-1	CP4_3453	hypothetical protein		0.98	0.004	-0.64	0.085	1.34	0	1.63	0	-0.36	0.467
NELoc-1	CP4_3454	chitinase B		4.29*	0	-0.46	0.537	6.14*	0	4.75*	0	-1.84	0.001
NELoc-1	CP4_3455	chitodextrinase		4.96*	0	-0.33	0.702	6.81*	0	5.29*	0	-1.85	0.001
NELoc-1	CP4_3456	protein Tlet_1264		0.57	0.212	0.06	1	0.5	0.329	0.51	0.265	0.08	1
NELoc-1	CP4_3457	CAAX amino terminal protease family		0.69	0.056	1	0.006	0.27	0.59	-0.31	0.464	0.42	0.375
NELoc-1	CP4_3458	pore-forming toxin_NetB (part)		1.73*	0.016	4.81*	0	1.93*	0.009	-3.09*	0	-0.2	0.999
NELoc-1	CP4_3459	pore-forming toxin_NetB (part)		2.07*	0.003	4.90*	0	2.17*	0.002	-2.83*	0	-0.1	1
NELoc-1	CP4_3460	hypothetical protein		-3.69*	0	-1.92	0.001	-1.52	0.008	-1.76	0	-2.17*	0
NELoc-1	CP4_3461	hypothetical protein		-2.07*	0.015	-0.51	0.759	-2.61*	0.002	-1.56	0.046	0.55	0.669
NELoc-1	CP4_3462	hypothetical protein		-1.47	0	-0.16	0.885	-0.84	0.057	-1.31	0.001	-0.63	0.188
NELoc-1	CP4_3463	hypothetical protein		-1.71	0	-0.09	0.997	-0.8	0.051	-1.62	0	-0.91	0.027
NELoc-1	CP4_3464	resolvase/recombinase		-1.61	0.006	1.33	0.116	-0.17	0.899	-2.95*	0	-1.44	0.017
NELoc-1	CP4_3465	resolvase/recombinase		-1.58	0.003	1.34	0.042	-0.16	0.904	-2.92*	0	-1.42	0.012
NELoc-1	CP4_3466	membrane protein,		-1.16	0.011	0.73	0.155	-0.71	0.164	-1.9	0	-0.45	0.49
NELoc-1	CP4_3467	membrane protein		-0.28	0.684	1.3	0.014	0.09	1	-1.58	0.001	-0.37	0.623
NELoc-1	CP4_3468	F5/8 type C domain-containing protein		0.08	1	0.82	0.07	-0.32	0.595	-0.74	0.083	0.4	0.523
NELoc-1	CP4_3469	diguanylate cyclase/phosphodiesterase domain		-1.24	0.061	-0.05	1	-1.72	0.01	-1.18	0.069	0.48	0.653
NELoc-1	CP4_3470	sortase family protein		0.04	1	1.51	0.004	-0.08	1	-1.48	0.002	0.12	1
NELoc-1	CP4_3471	putative surface protein		-0.24	0.76	0.95	0.068	-0.36	0.6	-1.19	0.012	0.12	1
NELoc-1	CP4_3472	peptidoglycan bound protein		-0.35	0.482	0.59	0.195	0.02	1	-0.94	0.018	-0.37	0.547
NELoc-1	CP4_3473	cell wall surface protein		-0.58	0.165	-0.16	0.882	0.06	1	-0.42	0.333	-0.64	0.167
NELoc-1	CP4_3474	signal peptidase I		-0.56	0.424	1.34	0.278	0.06	1	-1.92	0.005	-0.62	0.461
NELoc-1	CP4_3475	ABC transporter		-1.56	0.003	0.94	0.306	-1.4	0.008	-2.51*	0	-0.15	0.969
NELoc-1	CP4_3476	hypothetical protein		-0.81	0.071	1.11	0.042	-0.59	0.244	-1.92	0	-0.22	0.811
NELoc-1	CP4_3477	swim zinc finger domain protein		-0.87	0.029	0.97	0.029	-0.71	0.102	-1.84	0	-0.16	0.881
NELoc-1	CP4_3478	diguanylate cyclase/phosphodiesterase with P		-2.03*	0.001	-2.29*	0	-2.71*	0	0.27	0.753	0.68	0.326
NELoc-3	CP4_3569	resolvase/recombinase		1.84	0	0.26	0.675	2.53*	0	1.58	0	-0.69	0.142
NELoc-3	CP4_3570	hypothetical protein		-2.52*	0.105	-1.64	0.517	-0.41	1	-0.83	0.347	-2.15*	0.009
NELoc-3	CP4_3571	extracellular solute-binding protein		-0.34	0.458	0.27	0.637	0.89	0.022	-0.6	0.097	-1.23	0.001
NELoc-3	CP4_3572	NADP-dependent 7-alpha-hydroxysteroid dehydr		-0.76	0.041	0.85	0.029	-1.51	0	-1.61	0	0.75	0.067
