# Supplementary material for: Comparative transcriptome analysis by RNAseq of necrotic enteritis Clostridium perfringens during in vivo colonization and in vitro conditions
Source: BMC Microbiol. 2016 Aug 12;16:186. doi: 10.1186/s12866-016-0792-6 (PMC4983038; doi:10.1186/s12866-016-0792-6)
Supplement: Additional file 5: Table S4. — Genes significantly differentially expressed of the Two-Component system (TCS) of NE C. perfringens CP1 strain. (XLSX 42 kb) [file 12866_2016_792_MOESM5_ESM.xlsx]

## Sheet: Supplementary Table 3
		invivo-RM		invivo-PM		in vivo-OS		RM-PM		RM-OS
Locus Tag	Feature	log2FC	FDR	log2FC	FDR	log2FC	FDR	log2FC	FDR	log2FC	FDR
CP4_0165	response regulator protein GraR	0.174	0.838	0.652	0.189	0.422	0.445	-0.479	0.316	-0.248	0.778
CP4_0166	two-component sensor histidine kinase	-0.562	0.159	-0.108	0.97	-0.336	0.505	-0.454	0.253	-0.227	0.755
CP4_0244	two-component sensor histidine kinase	-0.1	0.936	0.587	0.118	-0.896	0.01	-0.687	0.042	0.796	0.031
CP4_0271	two-component sensor histidine kinase	-0.022	1	1.605	0	-0.59	0.161	-1.628	0	0.568	0.204
CP4_0544	regulatory protein VanR	-0.077	1	0.635	0.221	-0.811	0.11	-0.713	0.096	0.734	0.108
CP4_0545	two-component sensor histidine kinase	-0.423	0.312	0.175	0.792	-1.313	0	-0.597	0.082	0.891	0.013
CP4_0577	two-component system response regulator	-1.694	0.004	0.038	1	-2.101*	0	-1.732	0.002	0.407	0.685
CP4_0578	two-component sensor histidine kinase	-1.768	0	0.634	0.208	-2.187*	0	-2.403*	0	0.418	0.513
CP4_0590	two-component sensor histidine kinase-CitA	-1.148	0	0.49	0.176	-1.941	0	-1.638	0	0.793	0.017
CP4_0591	two-component system response regulator-CitB	-2.041*	0	-0.247	0.666	-2.390*	0	-1.795	0	0.349	0.524
CP4_0635	two-component sensor histidine kinase	1.53	0.006	-0.155	1	2.688*	0	1.686	0.001	-1.161	0.071
CP4_0636	Two-component response regulator-AraC family	1.475	0.016	0.312	0.758	2.600*	0	1.164	0.034	-1.132	0.117
CP4_0707	Two-component response regulator-RevR	1.444	0	2.88	0	0.192	0.71	-1.436	0	1.252	0
CP4_0919	Two-component response regulator BceR	1.059	0.001	-0.128	0.903	0.047	1	1.188	0	1.013	0.003
CP4_0920	two-component sensor histidine kinase	0.762	0.021	0.095	0.977	0.006	1	0.668	0.035	0.757	0.029
CP4_0945	two-component sensor histidine kinase	-0.633	0.296	-1.175	0.042	-0.015	1	0.544	0.339	-0.619	0.357
CP4_0982	Two-component response regulator	1.362	0.002	-1.303	0.004	1.221	0.006	2.665*	0	0.142	0.972
CP4_0983	two-component sensor histidine kinase	1.415	0	-1.188	0.004	1.234	0.002	2.604*	0	0.181	0.869
CP4_1166	Two-component response regulator ArlR	1.253	0	0.232	0.716	0.789	0.038	1.021	0.002	0.464	0.299
CP4_1167	two-component sensor histidine kinase	1.316	0	0.789	0.013	0.721	0.023	0.527	0.089	0.594	0.085
CP4_1221	Two-component response regulator AraC family	3.532*	0	-0.441	0.48	3.013*	0	3.975*	0	0.519	0.466
CP4_1222	two-component sensor histidine kinase	2.670*	0	0.132	0.949	3.149*	0	2.539*	0	-0.48	0.439
CP4_1262	Two-component response regulator CiaR	-0.553	0.343	-0.445	0.525	-0.424	0.555	-0.107	0.985	-0.129	0.973
CP4_1263	two-component sensor histidine kinase	0.019	1	0.584	0.215	0.178	0.852	-0.565	0.142	-0.159	0.887
CP4_1295	sensor histidine kinase	-1.612	0	0.847	0.052	-0.844	0.051	-2.46	0	-0.769	0.086
CP4_1296	Two-component response regulator AraC family	-1.546	0	0.082	1	-0.525	0.187	-1.628	0	-1.021	0.003
CP4_1316	Two-component response regulator	-0.632	0.232	-0.021	1	0.983	0.065	-0.611	0.231	-1.615	0.001
CP4_1319	sensor histidine kinase	-1.036	0.04	0.257	0.879	0.455	0.558	-1.293	0.007	-1.492	0.004
CP4_1360	AraC family transcriptional regulator	1.111	0.015	-0.181	0.969	1.094	0.022	1.293	0.002	0.017	1
CP4_1366	two-component sensor histidine kinase	0.763	0.09	-0.418	0.47	2.123	0	1.181	0.005	-1.36	0.003
CP4_1367	two-component sensor histidine kinase	2.199*	0	1.458	0.015	3.21	0	0.741	0.228	-1.011	0.139
CP4_1528	two-component sensor histidine kinase	1.828	0	1.783	0	0.881	0.014	0.044	1	0.947	0.011
CP4_1529	two-component response regulator-VanR	1.748	0	1.394	0	0.972	0.006	0.354	0.372	0.777	0.041
CP4_1667	two-component sensor histidine kinase	0.68	0.042	1.317	0	1.184	0	-0.637	0.051	-0.504	0.2
CP4_1852	two-component sensor histidine kinase VirS	0.423	0.355	1.181	0.004	-0.262	0.666	-0.758	0.054	0.685	0.127
CP4_1853	Two-component response regulator VirR	0.845	0.012	0.853	0.015	0.516	0.17	-0.008	1	0.329	0.49
CP4_1865	two-component sensor histidine kinase-ReeS	0.222	0.551	1.22	0	-0.393	0.242	-0.998	0	0.615	0.059
CP4_2114	two-component sensor histidine kinase	-0.369	0.32	0.062	1	-0.687	0.049	-0.431	0.213	0.318	0.498
CP4_2280	two-component response regulator	1.401	0	-0.57	0.132	0.569	0.126	1.971	0	0.832	0.023
CP4_2281	two-component sensor histidine kinase	1.168	0	0.12	0.896	0.578	0.095	1.048	0.001	0.59	0.108
CP4_2341	two-component sensor histidine kinase	-1.228	0.001	0.084	1	-1.129	0.003	-1.312	0	-0.099	1
CP4_2342	two-component sensor histidine kinase	-0.82	0.016	0.436	0.307	-0.643	0.08	-1.256	0	-0.177	0.798
CP4_2492	two-component response regulator AraC family	0.894	0.004	-1.133	0	1.046	0.001	2.027	0	-0.152	0.851
CP4_2493	two-component sensor histidine kinase	1.095	0.006	-0.448	0.366	1.358	0.001	1.544	0	-0.263	0.724
CP4_2669	two-component sensor histidine kinase	1.528	0	0.841	0.019	1.378	0	0.687	0.045	0.15	0.881
CP4_2684	two component regulator three Y motif protein	0.984	0.003	0.008	1	0.98	0.004	0.976	0.003	0.004	1
CP4_2776	two-component sensor histidine kinase	0.108	0.913	-0.088	0.988	0.676	0.059	0.196	0.675	-0.568	0.142
CP4_2777	two-component response regulator regX3	0.58	0.099	-0.103	0.968	0.952	0.006	0.684	0.039	-0.372	0.421
CP4_2808	two-component sensor histidine kinase	-1.531	0	-0.187	0.791	-0.486	0.249	-1.344	0	-1.045	0.007
CP4_2809	two-component response regulator	-1.818	0	-0.182	0.887	-0.628	0.239	-1.637	0	-1.19	0.017
CP4_2940	two-component sensor histidine kinase	1.747	0	-0.617	0.143	1.571	0	2.364*	0	0.175	0.862
CP4_2941	two-component response regulator	1.606	0	-0.845	0.026	1.647	0	2.451*	0	-0.04	1
