# Supplementary material for: Comparative transcriptome analysis by RNAseq of necrotic enteritis Clostridium perfringens during in vivo colonization and in vitro conditions
Source: BMC Microbiol. 2016 Aug 12;16:186. doi: 10.1186/s12866-016-0792-6 (PMC4983038; doi:10.1186/s12866-016-0792-6)
Supplement: Additional file 6: Table S5. — The total number of differentially expressed genes of IV vs RM (673), IV vs PM (382), IV vs OS (521) and PM vs RM (600) classified in three different GO terms: biological process (BP), molecular function (MF) and cellular component (CC). (XLSX 64 kb) [file 12866_2016_792_MOESM6_ESM.xlsx]

## Sheet: Total GO terms
Level 3
IV-PM				IV-RM				IV-OS				PM-RM			OS_RM
GO-id	GO-term	Score		GO-id	GO-term	#Seqs		GO-id	GO-term	#Seqs					GO-id	GO-term	#Seqs
GO:0071704	organic substance metabolic process	139		GO:0071704	organic substance metabolic process	220		GO:0097159	organic cyclic compound binding	107		GO-term	#Seqs		GO:0071704	organic substance metabolic process	59
GO:0044237	cellular metabolic process	128		GO:0044238	primary metabolic process	190		GO:1901363	heterocyclic compound binding	105		organic substance metabolic process	253		GO:0044763	single-organism cellular process	58
GO:0044710	single-organism metabolic process	124		GO:0044237	cellular metabolic process	187		GO:0043167	ion binding	96		primary metabolic process	226		GO:0044237	cellular metabolic process	57
GO:0044238	primary metabolic process	112		GO:0044763	single-organism cellular process	167		GO:0016787	hydrolase activity	91		cellular metabolic process	224		GO:0006807	nitrogen compound metabolic process	54
GO:0044763	single-organism cellular process	112		GO:0044710	single-organism metabolic process	163		GO:0036094	small molecule binding	70		nitrogen compound metabolic process	162		GO:0044710	single-organism metabolic process	53
GO:0006807	nitrogen compound metabolic process	101		GO:0006807	nitrogen compound metabolic process	136		GO:0016740	transferase activity	62		single-organism metabolic process	157		GO:0044238	primary metabolic process	47
GO:0009058	biosynthetic process	81		GO:0051234	establishment of localization	116		GO:0022857	transmembrane transporter activity	60		single-organism cellular process	151		GO:0051234	establishment of localization	40
GO:0051234	establishment of localization	70		GO:0009058	biosynthetic process	97		GO:0097367	carbohydrate derivative binding	49		biosynthetic process	113		GO:0009058	biosynthetic process	37
GO:1902578	single-organism localization	55		GO:1902578	single-organism localization	89		GO:0022892	substrate-specific transporter activity	49		establishment of localization	87		GO:1902578	single-organism localization	34
GO:0009056	catabolic process	27		GO:0009056	catabolic process	48		GO:0016491	oxidoreductase activity	33		single-organism localization	64		GO:0050789	regulation of biological process	11
GO:0050789	regulation of biological process	19		GO:0050789	regulation of biological process	38		GO:0016829	lyase activity	22		catabolic process	48		GO:0044767	single-organism developmental process	5
GO:0051716	cellular response to stimulus	8		GO:0044767	single-organism developmental process	22		GO:0003700	transcription factor activity, sequence-specific DNA binding	20		regulation of biological process	36		GO:0019954	asexual reproduction	5
GO:0044767	single-organism developmental process	7		GO:0019954	asexual reproduction	20		GO:0051540	metal cluster binding	19		cellular response to stimulus	15		GO:0042221	response to chemical	5
GO:0065008	regulation of biological quality	7		GO:0044085	cellular component biogenesis	19		GO:1901476	carbohydrate transporter activity	18		cellular component biogenesis	14		GO:0009056	catabolic process	5
GO:0019954	asexual reproduction	6		GO:0016043	cellular component organization	15		GO:0048037	cofactor binding	14		regulation of biological quality	13		GO:0016043	cellular component organization	4
GO:0006950	response to stress	6		GO:0071554	cell wall organization or biogenesis	13		GO:0005515	protein binding	14		response to stress	13		GO:0044085	cellular component biogenesis	4
GO:0071554	cell wall organization or biogenesis	5		GO:0051716	cellular response to stimulus	13		GO:0030246	carbohydrate binding	13		cellular component organization	9		GO:0051641	cellular localization	4
GO:0019835	cytolysis	5		GO:0006950	response to stress	13		GO:0016853	isomerase activity	11		single organism signaling	9		GO:0006950	response to stress	4
GO:0044085	cellular component biogenesis	5		GO:0042221	response to chemical	11		GO:0004871	signal transducer activity	11		cell adhesion	7		GO:0051716	cellular response to stimulus	3
GO:0044764	multi-organism cellular process	4		GO:0065008	regulation of biological quality	9		GO:0016874	ligase activity	8		methylation	7		GO:0065008	regulation of biological quality	3
GO:0032259	methylation	4		GO:0044700	single organism signaling	9		GO:0004872	receptor activity	6		cell wall organization or biogenesis	5		GO:0032259	methylation	3
GO:0044700	single organism signaling	4		GO:0044764	multi-organism cellular process	8		GO:0051183	vitamin transporter activity	4		multi-organism cellular process	5		GO:0071554	cell wall organization or biogenesis	2
GO:0042221	response to chemical	3		GO:0048856	anatomical structure development	6		GO:0003735	structural constituent of ribosome	3		response to chemical	5		GO:0015976	carbon utilization	1
GO:0009605	response to external stimulus	3		GO:0019835	cytolysis	5		GO:1901505	carbohydrate derivative transporter activity	2		pathogenesis	5		GO:0033036	macromolecule localization	1
GO:0009405	pathogenesis	3		GO:0009405	pathogenesis	5		GO:0000990	transcription factor activity, core RNA polymerase binding	2		single-organism developmental process	4		GO:0044764	multi-organism cellular process	1
GO:0051641	cellular localization	3		GO:0051641	cellular localization	5		GO:0030234	enzyme regulator activity	2		cytolysis	4		GO:0009605	response to external stimulus	1
GO:0016043	cellular component organization	2		GO:0032259	methylation	5		GO:0004133	glycogen debranching enzyme activity	2		carbon utilization	3		GO:0006791	sulfur utilization	1
GO:0007155	cell adhesion	2		GO:0007155	cell adhesion	4		GO:0090484	drug transporter activity	2		asexual reproduction	3		GO:0009628	response to abiotic stimulus	1
GO:0006791	sulfur utilization	2		GO:0009605	response to external stimulus	4		GO:0004803	transposase activity	2		response to external stimulus	3		GO:0048856	anatomical structure development	1
GO:0009607	response to biotic stimulus	1		GO:0009628	response to abiotic stimulus	3		GO:0008289	lipid binding	2		response to abiotic stimulus	3		GO:0044700	single organism signaling	1
GO:0015976	carbon utilization	1		GO:0044419	interspecies interaction between organisms	3		GO:0005326	neurotransmitter transporter activity	1		regulation of molecular function	2
GO:0033036	macromolecule localization	1		GO:0015976	carbon utilization	2		GO:1901681	sulfur compound binding	1		cellular localization	2
GO:0009847	spore germination	1		GO:0009607	response to biotic stimulus	2		GO:0044877	macromolecular complex binding	1		anatomical structure development	2
GO:0048856	anatomical structure development	1		GO:0033036	macromolecule localization	2		GO:0001871	pattern binding	1		nitrogen utilization	1
				GO:0009847	spore germination	2		GO:0033218	amide binding	1		response to biotic stimulus	1
				GO:0044702	single organism reproductive process	2		GO:0051184	cofactor transporter activity	1		macromolecule localization	1
				GO:0003006	developmental process involved in reproduction	2		GO:0070283	radical SAM enzyme activity	1		response to redox state	1
				GO:0019740	nitrogen utilization	1		GO:0000150	recombinase activity	1
				GO:0065009	regulation of molecular function	1		GO:0019239	deaminase activity	1
Level2
IV-PM				IV-RM				IV-OS				OS_RM				PM-RM
GO-id	GO-term	#Seqs		GO-id	GO-term	#Seqs		GO-id	GO-term	#Seqs		GO-id	GO-term	#Seqs		GO-id	GO-term	#Seqs
GO:0008152	metabolic process	191		GO:0008152	metabolic process	282		GO:0008152	metabolic process	226		GO:0044699	single-organism process	92		GO:0008152	metabolic process	308
GO:0044699	single-organism process	183		GO:0044699	single-organism process	275		GO:0044699	single-organism process	208		GO:0009987	cellular process	77		GO:0009987	cellular process	258
GO:0009987	cellular process	151		GO:0009987	cellular process	239		GO:0009987	cellular process	193		GO:0008152	metabolic process	77		GO:0044699	single-organism process	232
GO:0051179	localization	70		GO:0051179	localization	116		GO:0051179	localization	91		GO:0051179	localization	40		GO:0051179	localization	87
GO:0065007	biological regulation	22		GO:0065007	biological regulation	43		GO:0065007	biological regulation	41		GO:0065007	biological regulation	12		GO:0065007	biological regulation	43
GO:0050896	response to stimulus	14		GO:0050896	response to stimulus	34		GO:0050896	response to stimulus	34		GO:0050896	response to stimulus	11		GO:0050896	response to stimulus	30
GO:0032502	developmental process	7		GO:0071840	cellular component organization or biogenesis	23		GO:0023052	signaling	13		GO:0071840	cellular component organization or biogenesis	5		GO:0071840	cellular component organization or biogenesis	19
GO:0051704	multi-organism process	6		GO:0032502	developmental process	22		GO:0032502	developmental process	9		GO:0032502	developmental process	5		GO:0023052	signaling	9
GO:0000003	reproduction	6		GO:0000003	reproduction	20		GO:0000003	reproduction	9		GO:0000003	reproduction	5		GO:0051704	multi-organism process	7
GO:0071840	cellular component organization or biogenesis	5		GO:0051704	multi-organism process	11		GO:0051704	multi-organism process	8		GO:0023052	signaling	1		GO:0022610	biological adhesion	7
GO:0023052	signaling	4		GO:0023052	signaling	9		GO:0071840	cellular component organization or biogenesis	7		GO:0051704	multi-organism process	1		GO:0032502	developmental process	4
GO:0001906	cell killing	3		GO:0022610	biological adhesion	4		GO:0022610	biological adhesion	5						GO:0001906	cell killing	4
GO:0022610	biological adhesion	2		GO:0001906	cell killing	3		GO:0001906	cell killing	4						GO:0000003	reproduction	3
				GO:0022414	reproductive process	2		GO:0022414	reproductive process	1

## Sheet: Detailed Go terms
Categories	Go-Term	IV-PM	IV-RM	IV-OS	PM-RM	OS-RM	Total
Biological Process	metabolic process	191	282	226	308	77	1084
Biological Process	single-organism process	183	275	208	232	92	990
Biological Process	cellular process	151	239	193	258	77	918
Biological Process	localization	70	116	91	87	40	404
Biological Process	biological regulation	22	43	41	43	12	161
Biological Process	response to stimulus	14	34	34	30	11	123
Biological Process	cellular component organization or biogenesis	5	23	7	19	5	59
Biological Process	developmental process	7	22	9	4	5	47
Biological Process	reproduction	6	20	9	3	5	43
Biological Process	signaling	4	9	13	9	1	36
Biological Process	multi-organism process	6	11	8	7	1	33
Biological Process	biological adhesion	2	4	5	7	0	18
Biological Process	cell killing	3	3	4	4	0	14
Biological Process	reproductive process	0	2	1	0	0	3
Cellular Component	cell part	86	0	89	130	32	337
Cellular Component	membrane part	68	0	83	78	31	260
Cellular Component	hydrolase activity	0	133	0	0	0	133
Cellular Component	ion binding	0	127	0	0	0	127
Cellular Component	organic cyclic compound binding	0	123	0	0	0	123
Cellular Component	heterocyclic compound binding	0	122	0	0	0	122
Cellular Component	protein complex	31	0	33	35	15	114
Cellular Component	small molecule binding	0	82	0	0	0	82
Cellular Component	transferase activity	0	82	0	0	0	82
Cellular Component	transmembrane transporter activity	0	82	0	0	0	82
Cellular Component	substrate-specific transporter activity	0	67	0	0	0	67
Cellular Component	carbohydrate derivative binding	0	56	0	0	0	56
Cellular Component	oxidoreductase activity	0	53	0	0	0	53
Cellular Component	non-membrane-bounded organelle	12	0	4	34	0	50
Cellular Component	organelle part	7	0	3	28	0	38
Cellular Component	lyase activity	0	26	0	0	0	26
Cellular Component	metal cluster binding	0	24	0	0	0	24
Cellular Component	carbohydrate transporter activity	0	23	0	0	0	23
Cellular Component	cofactor binding	0	22	0	0	0	22
Cellular Component	transcription factor activity, sequence-specific DNA binding	0	21	0	0	0	21
Cellular Component	isomerase activity	0	15	0	0	0	15
Cellular Component	protein binding	0	14	0	0	0	14
Cellular Component	carbohydrate binding	0	13	0	0	0	13
Cellular Component	ligase activity	0	12	0	0	0	12
Cellular Component	drug transporter activity	0	7	0	0	0	7
Cellular Component	signal transducer activity	0	6	0	0	0	6
Cellular Component	host	1	0	2	1	0	4
Cellular Component	other organism part	1	0	2	1	0	4
Cellular Component	carbohydrate derivative transporter activity	0	4	0	0	0	4
Cellular Component	vitamin transporter activity	0	4	0	0	0	4
Cellular Component	amide binding	0	3	0	0	0	3
Cellular Component	deaminase activity	0	3	0	0	0	3
Cellular Component	receptor activity	0	3	0	0	0	3
Cellular Component	siderophore transporter activity	0	3	0	0	0	3
Cellular Component	structural constituent of ribosome	0	3	0	0	0	3
Cellular Component	transcription factor activity, core RNA polymerase binding	0	3	0	0	0	3
Cellular Component	outer membrane	1	0	0	0	1	2
Cellular Component	membrane-bounded organelle	0	0	1	1	0	2
Cellular Component	virion part	0	0	1	1	0	2
Cellular Component	macromolecular complex binding	0	2	0	0	0	2
Cellular Component	sulfur compound binding	0	2	0	0	0	2
Cellular Component	extracellular region part	0	0	0	0	1	1
Cellular Component	cofactor transporter activity	0	1	0	0	0	1
Cellular Component	drug binding	0	1	0	0	0	1
Cellular Component	enzyme regulator activity	0	1	0	0	0	1
Cellular Component	glycogen debranching enzyme activity	0	1	0	0	0	1
Cellular Component	lipid binding	0	1	0	0	0	1
Cellular Component	neurotransmitter transporter activity	0	1	0	0	0	1
Cellular Component	oxygen binding	0	1	0	0	0	1
Cellular Component	pattern binding	0	1	0	0	0	1
Cellular Component	polyamine binding	0	1	0	0	0	1
Cellular Component	radical SAM enzyme activity	0	1	0	0	0	1
Cellular Component	structural constituent of cell wall	0	1	0	0	0	1
Cellular Component	xenobiotic transporter activity	0	1	0	0	0	1
Molecular Function	catalytic activity	207	310	230	292	86	1125
Molecular Function	binding	141	209	168	229	62	809
Molecular Function	transporter activity	71	109	86	82	39	387
Molecular Function	nucleic acid binding transcription factor activity	11	22	21	16	7	77
Molecular Function	electron carrier activity	11	13	8	15	5	52
Molecular Function	structural molecule activity	10	6	3	31	1	51
Molecular Function	molecular transducer activity	1	6	11	9	0	27
Molecular Function	antioxidant activity	3	3	1	2	2	11
Molecular Function	transcription factor activity, protein binding	0	3	2	0	2	7
Molecular Function	molecular function regulator	0	1	2	4	0	7

## Sheet: Enrich_PM-RM_Specific.txt
GO-ID	Term	Category	FDR	P-Value	#Test	#Ref	#notAnnotTest	#notAnnotRef	Over/Under	TestSeqs	RefSeqs
GO:0006580	ethanolamine metabolic process	P	7.67256e-08	2.43316e-10	15	1	430	1836	OVER	CP4_0989, CP4_0987, CP4_0988, CP4_0996, CP4_0985, CP4_0997, CP4_0986, CP4_0994, CP4_0995, CP4_0984, CP4_0992, CP4_0981, CP4_0990, CP4_0991, CP4_0980	CP4_2634
GO:0003735	structural constituent of ribosome	F	1.06057e-06	5.3424e-09	31	27	414	1810	OVER	CP4_2070, CP4_2849, CP4_2848, CP4_2847, CP4_2825, CP4_2846, CP4_2824, CP4_2834, CP4_2833, CP4_2832, CP4_2831, CP4_2851, CP4_2850, CP4_2057, CP4_2839, CP4_2838, CP4_2837, CP4_2815, CP4_2836, CP4_2835, CP4_2845, CP4_2823, CP4_2844, CP4_2822, CP4_2843, CP4_2248, CP4_2842, CP4_2863, CP4_2841, CP4_2840, CP4_0023	CP4_2091, CP4_2804, CP4_1119, CP4_0017, CP4_2855, CP4_2854, CP4_2611, CP4_1467, CP4_2038, CP4_2533, CP4_2553, CP4_2531, CP4_2079, CP4_2230, CP4_2859, CP4_2814, CP4_2866, CP4_2447, CP4_2424, CP4_2820, CP4_2247, CP4_2862, CP4_2442, CP4_2860, CP4_2066, CP4_0021, CP4_0041
GO:0000315	organellar large ribosomal subunit	C	6.10457e-05	5.59263e-07	13	4	432	1833	OVER	CP4_2839, CP4_2849, CP4_2815, CP4_2825, CP4_2835, CP4_2834, CP4_2843, CP4_2832, CP4_2248, CP4_2842, CP4_2831, CP4_2863, CP4_2850	CP4_2611, CP4_2531, CP4_2079, CP4_0041
GO:0019843	rRNA binding	F	0.000395707	4.32238e-06	20	18	425	1819	OVER	CP4_2839, CP4_2849, CP4_2838, CP4_2848, CP4_2837, CP4_2836, CP4_2835, CP4_2824, CP4_2845, CP4_2834, CP4_2823, CP4_2833, CP4_2822, CP4_2843, CP4_2831, CP4_2863, CP4_2841, CP4_2850, CP4_0990, CP4_0023	CP4_2804, CP4_2416, CP4_0017, CP4_2855, CP4_2854, CP4_2611, CP4_2038, CP4_2247, CP4_2533, CP4_2972, CP4_2873, CP4_2862, CP4_2442, CP4_2860, CP4_0021, CP4_2076, CP4_2230, CP4_2097
GO:0030246	carbohydrate binding	F	0.00051836	6.21009e-06	17	13	428	1824	OVER	CP4_0909, CP4_0228, CP4_0229, CP4_1767, CP4_0853, CP4_0931, CP4_1227, CP4_1696, CP4_0795, CP4_3455, CP4_2784, CP4_3454, CP4_2485, CP4_2771, CP4_1196, CP4_1581, CP4_2481	CP4_1714, CP4_0614, CP4_1427, CP4_1987, CP4_0006, CP4_0304, CP4_1612, CP4_0323, CP4_1655, CP4_2612, CP4_2468, CP4_1344, CP4_1464

## Sheet: Enrich_OS-RM_Specific.txt
GO-ID	Term	Category	FDR	P-Value	#Test	#Ref	#notAnnotTest	#notAnnotRef	Over/Under	TestSeqs	RefSeqs
GO:0006189	'de novo' IMP biosynthetic process	P	7.44455e-09	7.8695e-12	9	0	128	2145	OVER	CP4_0765, CP4_0763, CP4_0764, CP4_0761, CP4_0762, CP4_2025, CP4_0760, CP4_0758, CP4_0759
GO:0006835	dicarboxylic acid transport	P	0.00120802	7.23623e-06	6	4	131	2141	OVER	CP4_1315, CP4_1346, CP4_0893, CP4_2465, CP4_1495, CP4_0935	CP4_0843, CP4_1365, CP4_1650, CP4_0174
GO:0017153	sodium:dicarboxylate symporter activity	F	0.00157102	1.38392e-05	5	2	132	2143	OVER	CP4_1315, CP4_1346, CP4_0893, CP4_1495, CP4_0935	CP4_0843, CP4_0174
GO:0009231	riboflavin biosynthetic process	P	0.00455601	5.93983e-05	4	1	133	2144	OVER	CP4_0631, CP4_0630, CP4_0628, CP4_0629	CP4_2039

## Sheet: Enrich_IV-RM_Specific.txt
GO-ID	Term	Category	FDR	P-Value	#Test	#Ref	#notAnnotTest	#notAnnotRef	Over/Under	TestSeqs	RefSeqs
GO:0006189	'de novo' IMP biosynthetic process	P	0.00219011	2.35382e-05	8	1	464	1809	OVER	CP4_0765, CP4_0763, CP4_0764, CP4_0761, CP4_0762, CP4_0760, CP4_0758, CP4_0759	CP4_2025
GO:0043190	ATP-binding cassette (ABC) transporter complex	C	0.0065764	0.000108912	32	51	440	1759	OVER	CP4_0826, CP4_1617, CP4_1616, CP4_1934, CP4_1987, CP4_1986, CP4_1985, CP4_1225, CP4_0893, CP4_0894, CP4_2498, CP4_0891, CP4_2497, CP4_0892, CP4_2692, CP4_2691, CP4_2790, CP4_2690, CP4_0639, CP4_0637, CP4_0638, CP4_2689, CP4_2788, CP4_0345, CP4_0664, CP4_2688, CP4_2787, CP4_1676, CP4_2786, CP4_0585, CP4_0586, CP4_0221	CP4_1938, CP4_1937, CP4_0527, CP4_1858, CP4_1424, CP4_0972, CP4_0731, CP4_1423, CP4_0453, CP4_1422, CP4_0454, CP4_2675, CP4_0971, CP4_2818, CP4_0912, CP4_0913, CP4_1811, CP4_0169, CP4_0168, CP4_1695, CP4_1694, CP4_1693, CP4_0705, CP4_0827, CP4_0307, CP4_1837, CP4_0703, CP4_0308, CP4_0704, CP4_0789, CP4_0701, CP4_1317, CP4_0235, CP4_0236, CP4_0233, CP4_0311, CP4_0619, CP4_0618, CP4_2716, CP4_0339,…

## Sheet: Enrich_IV-PM_Specific.txt
GO-ID	Term	Category	FDR	P-Value	#Test	#Ref	#notAnnotTest	#notAnnotRef	Over/Under	TestSeqs	RefSeqs
GO:0006189	'de novo' IMP biosynthetic process	P	0.000302576	5.5799e-07	8	1	286	1987	OVER	CP4_0765, CP4_0763, CP4_0764, CP4_0761, CP4_0762, CP4_0760, CP4_0758, CP4_0759	CP4_2025
GO:0043190	ATP-binding cassette (ABC) transporter complex	C	0.00271438	2.00852e-05	25	58	269	1930	OVER	CP4_1938, CP4_0826, CP4_0827, CP4_1987, CP4_0235, CP4_0236, CP4_0233, CP4_0894, CP4_0891, CP4_0892, CP4_2497, CP4_2692, CP4_2790, CP4_2691, CP4_2690, CP4_2788, CP4_0664, CP4_2689, CP4_1676, CP4_2688, CP4_2786, CP4_0585, CP4_0586, CP4_0221, CP4_1693	CP4_1937, CP4_1617, CP4_0527, CP4_1616, CP4_1858, CP4_1934, CP4_1986, CP4_1985, CP4_1424, CP4_0972, CP4_1225, CP4_0731, CP4_1423, CP4_0453, CP4_0893, CP4_1422, CP4_0454, CP4_2675, CP4_0971, CP4_0639, CP4_2818, CP4_0637, CP4_0912, CP4_0638, CP4_0913, CP4_1811, CP4_0169, CP4_2787, CP4_0168, CP4_1695, CP4_1694, CP4_0705, CP4_0307, CP4_1837, CP4_0703, CP4_0308, CP4_0704, CP4_0789, CP4_0701, CP4_1317,…
GO:0015440	peptide-transporting ATPase activity	F	0.003911	3.4452e-05	5	0	289	1988	OVER	CP4_2689, CP4_2688, CP4_2692, CP4_2691, CP4_2690
GO:0015833	peptide transport	P	0.00474101	4.67753e-05	7	3	287	1985	OVER	CP4_2689, CP4_2688, CP4_0894, CP4_0892, CP4_2692, CP4_2691, CP4_2690	CP4_1623, CP4_0893, CP4_0605

## Sheet: Enrich_IV-OS_Specific.txt
GO-ID	Term	Category	FDR	P-Value	#Test	#Ref	#notAnnotTest	#notAnnotRef	Over/Under	TestSeqs	RefSeqs
GO:0006580	ethanolamine metabolic process	P	3.68837e-09	1.03971e-11	15	1	346	1920	OVER	CP4_0989, CP4_0987, CP4_0988, CP4_0996, CP4_0985, CP4_0997, CP4_0986, CP4_0994, CP4_0995, CP4_0984, CP4_0992, CP4_0981, CP4_0990, CP4_0991, CP4_0980	CP4_2634
GO:0004553	hydrolase activity, hydrolyzing O-glycosyl compounds	F	0.00117456	1.15883e-05	24	39	337	1882	OVER	CP4_0909, CP4_0806, CP4_1625, CP4_1767, CP4_1624, CP4_0886, CP4_0743, CP4_0853, CP4_1943, CP4_0931, CP4_0205, CP4_2745, CP4_0623, CP4_1942, CP4_1069, CP4_0772, CP4_3455, CP4_2784, CP4_3454, CP4_2232, CP4_2781, CP4_1196, CP4_1361, CP4_1581	CP4_0926, CP4_0329, CP4_0506, CP4_0448, CP4_1714, CP4_0569, CP4_0449, CP4_1856, CP4_0966, CP4_1800, CP4_0898, CP4_1567, CP4_0456, CP4_1665, CP4_1885, CP4_2973, CP4_1543, CP4_1344, CP4_1860, CP4_0231, CP4_0110, CP4_2231, CP4_1582, CP4_1082, CP4_1906, CP4_0614, CP4_1229, CP4_1427, CP4_0941, CP4_0304, CP4_1612, CP4_1876, CP4_2347, CP4_1212, CP4_2366, CP4_2485, CP4_2361, CP4_2360, CP4_2481
GO:0006633	fatty acid biosynthetic process	P	0.00383107	5.39968e-05	9	5	352	1916	OVER	CP4_1458, CP4_1457, CP4_1455, CP4_1454, CP4_1453, CP4_1452, CP4_0331, CP4_1451, CP4_1450	CP4_2078, CP4_2077, CP4_3078, CP4_3077, CP4_2282
GO:0015718	monocarboxylic acid transport	P	0.00572206	9.67791e-05	5	0	356	1921	OVER	CP4_1898, CP4_2465, CP4_1650, CP4_0350, CP4_0935
GO:0015440	peptide-transporting ATPase activity	F	0.00572206	9.67791e-05	5	0	356	1921	OVER	CP4_2689, CP4_2688, CP4_2692, CP4_2691, CP4_2690
